# Supplementary material for: DachsLife 2015: an investigation of lifestyle associations with the risk of intervertebral disc disease in Dachshunds
Source: Canine Genet Epidemiol. 2016 Nov 5;3:8. doi: 10.1186/s40575-016-0039-8 (PMC5097381; doi:10.1186/s40575-016-0039-8)
Supplement: Additional file 2: — DachsLife Data. (XLSX 1280 kb) [file 40575_2016_39_MOESM2_ESM.xlsx]

## Sheet: Sheet1
ID	Consent	Location	LocationCODE	BREED	WEIGHTKG	BREEDCODE	DOB	Ageacquired	Age	AgeDAYS	AgeMONTHS	AgeCATS	Stillapuppy	SEX	NEUTER	GENDER	NEUTERAGE	Howoldfirstproblem	NEUTERBEFORE	BREDFROM	bodyLONG1	backLONG2	TALL	BLHW	BLHWcats	TLHW	TLHWcats	BCS	Breedertype	Bredmyself	KCAssured	Breederclub	Showbreeder	Hobby1st	Hobbymore	Commercial	Puppyfarm	Petshop	Rescue	Import	Workingbreeder	UKBred	IVDDever	IVDEBINARY	Vetdiagnnosed	Testscarriedout	Bloods	Radiograph	Myelogram
1504	I agree	Australia	Australia	Mini Wire	9	MWH	2012-06-02	Over 12 weeks	2	968	32.27	2to4	No	Dog	Yes	MN	1 Year	1	AFTER	Has not had, or sired, puppies	44	40	30	1.33333	Aunder1.5	1.46667	1.0ls1.8	4	Show breeder	0	0	0	1	0	0	0	0	0	0	0	0	No	Yes	1	My local vet	I don't know what tests were carried out	Missing	Missing	Missing
108	I agree	UK: England, Scotland, Wales, N. Ireland	UK	Mini Smooth	4	MSH	2012-11-20	9-10 weeks	2	809	26.97	2to4	No	Dog	No	ME	Not neutered	1	ENTIRE	Has not had, or sired, puppies	38	27	19	1.42105	Aunder1.5	2	1.8to2.0	3	Hobby breeder (they have bred before or since)	0	0	0	0	0	1	0	0	0	0	0	0	Yes	Yes	1	My local vet	I don't know what tests were carried out	Missing	Missing	Missing
1354	I agree	UK: England, Scotland, Wales, N. Ireland	UK	Mini Smooth	7.5	MSH	2009-01-06	8 weeks	6	2218	73.93	6to8	No	Dog	No	ME	Not neutered	1	ENTIRE	Has not had, or sired, puppies	46	34	23	1.47826	Aunder1.5	2	1.8to2.0	3	Kennel Club Assured Breeder	0	1	0	0	0	0	0	0	0	0	0	0	Yes	Yes	1	My local vet	I don't know what tests were carried out	Missing	Missing	Missing
1834	I agree	UK: England, Scotland, Wales, N. Ireland	UK	Long	12.3	SLH	2011-05-07	9-10 weeks	3	1372	45.73	2to4	No	Bitch	Yes	FN	6-12 months	1	BEFORE	Has not had, or sired, puppies	57	47	30.5	1.54098	1.5-1.7	1.86885	1.8to2.0	3	Breed Club member	0	0	1	0	0	0	0	0	0	0	0	0	Yes	Yes	1	My local vet AND a referral vet (neurologist)	Blood tests, Radiograph of spine (X-rays)	1	1	0
1099	I agree	UK: England, Scotland, Wales, N. Ireland	UK	Mini Wire	6.4	MWH	2011-09-04	9-10 weeks	3	1248	41.6	2to4	No	Bitch	Yes	FN	6-12 months	2	BEFORE	Missing	40	33	20	1.65	1.5-1.7	2	1.8to2.0	3	Kennel Club Assured Breeder	0	1	0	0	0	0	0	0	0	0	0	0	Yes	Yes	1	My local vet	I don't know what tests were carried out	Missing	Missing	Missing
329	I agree	USA	USA	Mini Long	4.5	MLH	2009-08-02	9-10 weeks	5	2003	66.77	4to6	No	Bitch	Yes	FN	6-12 months	2	BEFORE	Missing	37	30	14	2.14286	over1.9	2.64286	over2.2	3	Hobby breeder (this was their 1st litter)	0	0	0	0	1	0	0	0	0	0	0	0	No	Yes	1	My local vet AND a referral vet (neurologist)	Blood tests, Radiograph of spine (X-rays), Myelogram of spine (X-rays with special dye injected into the spinal fluid), CT scan of spine, MRI scan of spine	1	1	1
599	I agree	UK: England, Scotland, Wales, N. Ireland	UK	Mini Wire	5	MWH	2011-11-27	9-10 weeks	3	1163	38.77	2to4	No	Dog	Yes	MN	6-12 months	2	BEFORE	Missing	42	35	15	2.33333	over1.9	2.8	over2.2	2	Kennel Club Assured Breeder	0	1	0	0	0	0	0	0	0	0	0	0	Yes	Yes	1	My local vet	Blood tests	1	0	0
121	I agree	UK: England, Scotland, Wales, N. Ireland	UK	Mini Smooth	4	MSH	2012-06-29	9-10 weeks	2	948	31.6	2to4	No	Dog	No	ME	Not neutered	2	ENTIRE	Missing	31	29	18	1.61111	1.5-1.7	1.72222	1.0ls1.8	3	Kennel Club Assured Breeder	0	1	0	0	0	0	0	0	0	0	0	0	Yes	Yes	1	My local vet AND a referral vet (neurologist)	Blood tests, Radiograph of spine (X-rays), MRI scan of spine	1	1	0
539	I agree	Eire: Republic of Ireland	Ireland	Mini Smooth	5	MSH	2010-04-20	11-12 weeks	4	1750	58.33	4to6	No	Bitch	Yes	FN	1 Year	2	BEFORE	Has not had, or sired, puppies	35	36	21	1.71429	1.7-1.9	1.66667	1.0ls1.8	1	Kennel Club Assured Breeder	0	1	0	0	0	0	0	0	0	0	0	0	No	Yes	1	My local vet	I don't know what tests were carried out	Missing	Missing	Missing
261	I agree	UK: England, Scotland, Wales, N. Ireland	UK	Mini Wire	4.5	MWH	2011-07-02	Over 12 weeks	3	1311	43.7	2to4	No	Dog	Yes	MN	6-12 months	2	BEFORE	Has not had, or sired, puppies	40	34	23	1.47826	Aunder1.5	1.73913	1.0ls1.8	3	Kennel Club Assured Breeder	0	1	0	0	0	0	0	0	0	0	0	0	Yes	Yes	1	My local vet	I don't know what tests were carried out	Missing	Missing	Missing
271	I agree	UK: England, Scotland, Wales, N. Ireland	UK	Mini Wire	4.5	MWH	2009-10-18	Over 12 weeks	5	1933	64.43	4to6	No	Dog	Yes	MN	6-12 months	2	BEFORE	Has not had, or sired, puppies	40	35	23	1.52174	1.5-1.7	1.73913	1.0ls1.8	3	Hobby breeder (they have bred before or since)	0	0	0	0	0	1	0	0	0	0	0	0	Yes	Yes	1	My local vet	I don't know what tests were carried out	Missing	Missing	Missing
500	I agree	Australia	Australia	Mini Smooth	5	MSH	2008-10-29	Less than 8 weeks old	6	2280	76	6to8	No	Bitch	Yes	FN	Under 6 months	2	BEFORE	Has not had, or sired, puppies	38	32	21	1.52381	1.5-1.7	1.80952	1.8to2.0	3	Hobby breeder (they have bred before or since)	0	0	0	0	0	1	0	0	0	0	0	0	No	Yes	1	My local vet AND a referral vet (neurologist)	I don't know what tests were carried out	Missing	Missing	Missing
973	I agree	UK: England, Scotland, Wales, N. Ireland	UK	Mini Smooth	6	MSH	2010-11-17	9-10 weeks	4	1539	51.3	4to6	No	Bitch	Yes	FN	1 Year	2	BEFORE	Has not had, or sired, puppies	39	34	20	1.7	1.5-1.7	1.95	1.8to2.0	3	Kennel Club Assured Breeder	0	1	0	0	0	0	0	0	0	0	0	0	Yes	Yes	1	My local vet	I don't know what tests were carried out	Missing	Missing	Missing
1037	I agree	UK: England, Scotland, Wales, N. Ireland	UK	Mini Wire	6.1	MWH	2012-02-19	9-10 weeks	3	1080	36	2to4	No	Dog	Yes	MN	3	2	AFTER	Has not had, or sired, puppies	43	41	21	1.95238	over1.9	2.04762	2.0to2.2	3	Kennel Club Assured Breeder	0	1	0	0	0	0	0	0	0	0	0	0	Yes	Yes	1	My local vet	I don't know what tests were carried out	Missing	Missing	Missing
209	I agree	UK: England, Scotland, Wales, N. Ireland	UK	Mini Wire	4.3	MWH	2008-08-13	8 weeks	6	2373	79.1	6to8	No	Bitch	Yes	FN	4	2	AFTER	Has not had, or sired, puppies	42	37	24	1.54167	1.5-1.7	1.75	1.0ls1.8	3	Hobby breeder (this was their 1st litter)	0	0	0	0	1	0	0	0	0	0	0	0	Yes	Yes	1	My local vet AND a referral vet (neurologist)	CT scan of spine	0	0	0
481	I agree	UK: England, Scotland, Wales, N. Ireland	UK	Mini Smooth	5	MSH	2010-11-11	11-12 weeks	4	1551	51.7	4to6	No	Bitch	Yes	FN	6-12 months	2	BEFORE	Has not had, or sired, puppies	37	28	20	1.4	Aunder1.5	1.85	1.8to2.0	3	Kennel Club Assured Breeder	0	1	0	0	0	0	0	0	0	0	0	0	Yes	Yes	1	My local vet	Radiograph of spine (X-rays)	0	1	0
396	I agree	UK: England, Scotland, Wales, N. Ireland	UK	Mini Smooth	4.7	MSH	2012-09-06	8 weeks	2	880	29.33	2to4	No	Bitch	Yes	FN	6-12 months	2	BEFORE	Has not had, or sired, puppies	38	33	16	2.0625	over1.9	2.375	over2.2	3	Kennel Club Assured Breeder	0	1	0	0	0	0	0	0	0	0	0	0	Yes	Yes	1	My local vet AND a referral vet (neurologist)	MRI scan of spine	0	0	0
570	I agree	Eire: Republic of Ireland	Ireland	Mini Long	5	MLH	2011-08-16	8 weeks	3	1265	42.17	2to4	No	Bitch	No	FE	Not neutered	3	ENTIRE	Missing	39	37	20	1.85	1.7-1.9	1.95	1.8to2.0	3	Hobby breeder (they have bred before or since)	0	0	0	0	0	1	0	0	0	0	0	0	No	Yes	1	My local vet	Radiograph of spine (X-rays)	0	1	0
1768	I agree	USA	USA	Long	11.6	SLH	2006-03-06	Over 12 weeks	9	3247	108.23	8to10	No	Dog	Yes	MN	3	3	AFTER	Has had, or sired, unknown numbers of litters before I owned her/him	44	47	28	1.67857	1.5-1.7	1.57143	1.0ls1.8	2	I got this Dachshund from a Rescue organisation	0	0	0	0	0	0	0	0	0	1	0	0	No	Yes	1	My local vet AND a referral vet (neurologist)	Blood tests, MRI scan of spine	1	0	0
184	I agree	UK: England, Scotland, Wales, N. Ireland	UK	Mini Smooth	4.2	MSH	2007-04-01	Less than 8 weeks old	7	2906	96.87	8to10	No	Dog	Yes	MN	4	3	AFTER	Has not had, or sired, puppies	37	29	21	1.38095	Aunder1.5	1.7619	1.0ls1.8	3	Puppy Farm (you may not have realised this at the time), Took on when vet nursing. Aware was from puppy farm	0	0	0	0	0	0	0	1	0	0	0	0	Don't know	Yes	1	My local vet	I don't know what tests were carried out	Missing	Missing	Missing
107	I agree	UK: England, Scotland, Wales, N. Ireland	UK	Mini Wire	4	MWH	2011-04-11	Over 12 weeks	3	1396	46.53	2to4	No	Bitch	Yes	FN	1 Year	3	BEFORE	Has not had, or sired, puppies	35	27	19	1.42105	Aunder1.5	1.84211	1.8to2.0	3	i rehomed this dog from a family who no longer wanted her	0	0	0	0	0	0	0	0	0	1	0	0	Yes	Yes	1	My local vet	I don't know what tests were carried out	Missing	Missing	Missing
292	I agree	UK: England, Scotland, Wales, N. Ireland	UK	Mini Smooth	4.5	MSH	2009-01-11	9-10 weeks	6	2229	74.3	6to8	No	Bitch	No	FE	Not neutered	3	ENTIRE	Has not had, or sired, puppies	37	32	19	1.68421	1.5-1.7	1.94737	1.8to2.0	3	Hobby breeder (this was their 1st litter)	0	0	0	0	1	0	0	0	0	0	0	0	Yes	Yes	1	My local vet AND a referral vet (neurologist)	I don't know what tests were carried out	Missing	Missing	Missing
1864	I agree	Australia	Australia	Long	12.6	SLH	2010-03-11	Over 12 weeks	5	1824	60.8	4to6	No	Bitch	Yes	FN	6-12 months	3	BEFORE	Has not had, or sired, puppies	52	46	25	1.84	1.7-1.9	2.08	2.0to2.2	3	Hobby breeder (this was their 1st litter)	0	0	0	0	1	0	0	0	0	0	0	0	No	Yes	1	My local vet	I don't know what tests were carried out	Missing	Missing	Missing
1087	I agree	UK: England, Scotland, Wales, N. Ireland	UK	Mini Smooth	6.3	MSH	2006-02-24	11-12 weeks	9	3265	108.83	8to10	No	Bitch	Yes	FN	1 Year	3	BEFORE	Has not had, or sired, puppies	44	38	21	1.80952	1.7-1.9	2.09524	2.0to2.2	3	Kennel Club Assured Breeder	0	1	0	0	0	0	0	0	0	0	0	0	Yes	Yes	1	My local vet	I don't know what tests were carried out	Missing	Missing	Missing
1633	I agree	UK: England, Scotland, Wales, N. Ireland	UK	Wire	10.3	SWH	2010-12-20	9-10 weeks	4	1530	51	4to6	No	Bitch	Yes	FN	Under 6 months	3	BEFORE	Has not had, or sired, puppies	44	36	26	1.38462	Aunder1.5	1.69231	1.0ls1.8	3	Kennel Club Assured Breeder	0	1	0	0	0	0	0	0	0	0	0	0	Yes	Yes	1	My local vet AND a referral vet (neurologist)	Radiograph of spine (X-rays), CT scan of spine	0	1	0
225	I agree	UK: England, Scotland, Wales, N. Ireland	UK	Mini Smooth	4.35	MSH	2006-06-04	8 weeks	8	3222	107.4	8to10	No	Bitch	Yes	FN	1 Year	3	BEFORE	Has not had, or sired, puppies	35	28	19	1.47368	Aunder1.5	1.84211	1.8to2.0	3	Kennel Club Assured Breeder	0	1	0	0	0	0	0	0	0	0	0	0	Yes	Yes	1	My local vet AND a referral vet (neurologist)	CT scan of spine	0	0	0
1045	I agree	UK: England, Scotland, Wales, N. Ireland	UK	Mini Wire	6.15	MWH	2010-09-04	11-12 weeks	4	1613	53.77	4to6	No	Bitch	No	FE	Not neutered	3	ENTIRE	Has not had, or sired, puppies	43	36	20	1.8	1.7-1.9	2.15	2.0to2.2	3	Breed Club member	0	0	1	0	0	0	0	0	0	0	0	0	Yes	Yes	1	My local vet AND a referral vet (neurologist)	CT scan of spine	0	0	0
166	I agree	UK: England, Scotland, Wales, N. Ireland	UK	Mini Smooth	4.05	MSH	2010-12-21	Over 12 weeks	4	1505	50.17	4to6	No	Bitch	Yes	FN	1 Year	3	BEFORE	Has not had, or sired, puppies	38	33	17	1.94118	over1.9	2.23529	over2.2	3	Kennel Club Assured Breeder	0	1	0	0	0	0	0	0	0	0	0	0	Yes	Yes	1	My local vet AND a referral vet (neurologist)	CT scan of spine	0	0	0
1197	I agree	UK: England, Scotland, Wales, N. Ireland	UK	Mini Wire	6.7	MWH	2005-05-06	8 weeks	9	3554	118.47	8to10	No	Dog	Yes	MN	1 Year	3	BEFORE	Has not had, or sired, puppies	39	36	25	1.44	Aunder1.5	1.56	1.0ls1.8	3	Kennel Club Assured Breeder	0	1	0	0	0	0	0	0	0	0	0	0	Yes	Yes	1	My local vet	Radiograph of spine (X-rays)	0	1	0
1736	I agree	Australia	Australia	Smooth	11.2	SSH	2011-07-27	11-12 weeks	3	1319	43.97	2to4	No	Bitch	Yes	FN	6-12 months	3	BEFORE	Has not had, or sired, puppies	54	49	32	1.53125	1.5-1.7	1.6875	1.0ls1.8	3	Puppy Farm (you may not have realised this at the time)	0	0	0	0	0	0	0	1	0	0	0	0	No	Yes	1	My local vet	Radiograph of spine (X-rays)	0	1	0
115	I agree	UK: England, Scotland, Wales, N. Ireland	UK	Mini Smooth	4	MSH	2007-10-29	8 weeks	7	2653	88.43	6to8	No	Dog	Yes	MN	6-12 months	3	BEFORE	Has not had, or sired, puppies	32	28	18	1.55556	1.5-1.7	1.77778	1.0ls1.8	3	Kennel Club Assured Breeder	0	1	0	0	0	0	0	0	0	0	0	0	Yes	Yes	1	My local vet AND a referral vet (neurologist)	Radiograph of spine (X-rays)	0	1	0
2011	I agree	UK: England, Scotland, Wales, N. Ireland	UK	Long	17.2	SLH	2010-11-12	Over 12 weeks	4	1548	51.6	4to6	No	Dog	Yes	MN	Under 6 months	3	BEFORE	Has not had, or sired, puppies	59	54	30	1.8	1.7-1.9	1.96667	1.8to2.0	3	Kennel Club Assured Breeder, Breed Club member, Show breeder	0	1	1	1	0	0	0	0	0	0	0	0	Yes	Yes	1	My local vet AND a referral vet (neurologist)	Radiograph of spine (X-rays)	0	1	0
1809	I agree	UK: England, Scotland, Wales, N. Ireland	UK	Smooth	12	SSH	2010-03-16	8 weeks	5	1785	59.5	4to6	No	Dog	Yes	MN	4	3	AFTER	Has not had, or sired, puppies	58	50	27	1.85185	1.7-1.9	2.14815	2.0to2.2	3	Breed Club member	0	0	1	0	0	0	0	0	0	0	0	0	Yes	Yes	1	My local vet	Radiograph of spine (X-rays)	0	1	0
1991	I agree	UK: England, Scotland, Wales, N. Ireland	UK	Long	15.7	SLH	2005-11-05	Over 12 weeks	9	3377	112.57	8to10	No	Dog	No	ME	Not neutered	3	ENTIRE	Has not had, or sired, puppies	74	67	28	2.39286	over1.9	2.64286	over2.2	3	Breed Club member	0	0	1	0	0	0	0	0	0	0	0	0	Yes	Yes	1	My local vet	Radiograph of spine (X-rays)	0	1	0
1187	I agree	Eire: Republic of Ireland	Ireland	Smooth	6.5	SSH	2004-05-18	Less than 8 weeks old	10	3954	131.8	over10	No	Bitch	Yes	FN	2	3	BEFORE	Has not had, or sired, puppies	Missing	Missing	Missing	Missing	Missing	Missing	Missing	3	Hobby breeder (they have bred before or since)	0	0	0	0	0	1	0	0	0	0	0	0	No	Yes	1	My local vet	Blood tests, Radiograph of spine (X-rays)	1	1	0
1909	I agree	USA	USA	Mini Smooth	13	MSH	2002-12-31	9-10 weeks	12	4435	147.83	over10	No	Bitch	Yes	FN	6-12 months	3	BEFORE	Has not had, or sired, puppies	45	Missing	Missing	Missing	Missing	Missing	Missing	3	Hobby breeder (they have bred before or since)	0	0	0	0	0	1	0	0	0	0	0	0	No	Yes	1	My local vet AND a referral vet (neurologist)	Blood tests, Radiograph of spine (X-rays), Myelogram of spine (X-rays with special dye injected into the spinal fluid)	1	1	1
1468	I agree	UK: England, Scotland, Wales, N. Ireland	UK	Mini Long	8.4	MLH	2006-05-22	9-10 weeks	8	3180	106	8to10	No	Dog	Yes	MN	6-12 months	3	BEFORE	Has not had, or sired, puppies	46	37	26	1.42308	Aunder1.5	1.76923	1.0ls1.8	3	Breed Club member	0	0	1	0	0	0	0	0	0	0	0	0	Yes	Yes	1	My local vet	Blood tests	1	0	0
470	I agree	USA	USA	Mini Smooth	4.989	MSH	2010-12-22	8 weeks	4	1494	49.8	4to6	No	Dog	Yes	MN	6-12 months	3	BEFORE	Has not had, or sired, puppies	38.1	34.29	20.32	1.6875	1.5-1.7	1.875	1.8to2.0	3	Pet Shop	0	0	0	0	0	0	0	0	1	0	0	0	No	Yes	1	My local vet AND a referral vet (neurologist)	Blood tests	1	0	0
682	I agree	UK: England, Scotland, Wales, N. Ireland	UK	Mini Smooth	5.2	MSH	2011-06-27	8 weeks	3	1372	45.73	2to4	No	Dog	No	ME	Not neutered	3	ENTIRE	Has not had, or sired, puppies	40	38	20	1.9	1.7-1.9	2	1.8to2.0	3	Hobby breeder (this was their 1st litter)	0	0	0	0	1	0	0	0	0	0	0	0	Yes	Yes	1	My local vet AND a referral vet (neurologist)	Blood tests	1	0	0
594	I agree	UK: England, Scotland, Wales, N. Ireland	UK	Mini Smooth	5	MSH	2011-10-16	8 weeks	3	1213	40.43	2to4	No	Bitch	Yes	FN	6-12 months	3	BEFORE	Has not had, or sired, puppies	39	34	16	2.125	over1.9	2.4375	over2.2	3	Kennel Club Assured Breeder	0	1	0	0	0	0	0	0	0	0	0	0	Yes	Yes	1	My local vet AND a referral vet (neurologist)	Myelogram of spine (X-rays with special dye injected into the spinal fluid)	0	0	1
1844	I agree	USA	USA	Smooth	12.5	SSH	2008-03-05	9-10 weeks	7	2519	83.97	6to8	No	Dog	Yes	MN	6-12 months	3	BEFORE	Has not had, or sired, puppies	41.9	38.1	22.9	1.66376	1.5-1.7	1.82969	1.8to2.0	3	Hobby breeder (this was their 1st litter)	0	0	0	0	1	0	0	0	0	0	0	0	No	Yes	1	My local vet AND a referral vet (neurologist)	Blood tests, Radiograph of spine (X-rays), Myelogram of spine (X-rays with special dye injected into the spinal fluid), MRI scan of spine	1	1	1
1439	I agree	South Africa	South Africa	Mini Long	8	MLH	2005-04-24	9-10 weeks	9	3560	118.67	8to10	No	Bitch	Yes	FN	6-12 months	3	BEFORE	Has not had, or sired, puppies	50	42	18	2.33333	over1.9	2.77778	over2.2	4	Kennel Club Assured Breeder	0	1	0	0	0	0	0	0	0	0	0	0	No	Yes	1	My local vet AND a referral vet (neurologist)	Blood tests, Radiograph of spine (X-rays), MRI scan of spine	1	1	0
485	I agree	UK: England, Scotland, Wales, N. Ireland	UK	Mini Smooth	5	MSH	2009-05-25	Over 12 weeks	5	2080	69.33	4to6	No	Bitch	Yes	FN	3	3	AFTER	Has not had, or sired, puppies	40	36	25	1.44	Aunder1.5	1.6	1.0ls1.8	3	Don't know / can't remember	0	0	0	0	0	0	0	0	0	0	0	0	Don't know	Yes	1	My local vet AND a referral vet (neurologist)	MRI scan of spine	0	0	0
214	I agree	UK: England, Scotland, Wales, N. Ireland	UK	Mini Smooth	4.3	MSH	2009-01-11	9-10 weeks	6	2229	74.3	6to8	No	Bitch	No	FE	Not neutered	3	ENTIRE	Has not had, or sired, puppies	37	31	17	1.82353	1.7-1.9	2.17647	2.0to2.2	2	Hobby breeder (this was their 1st litter)	0	0	0	0	1	0	0	0	0	0	0	0	Yes	Yes	1	My local vet AND a referral vet (neurologist)	Blood tests, MRI scan of spine	1	0	0
1019	I agree	UK: England, Scotland, Wales, N. Ireland	UK	Mini Wire	6	MWH	2010-10-01	11-12 weeks	4	1586	52.87	4to6	No	Dog	Yes	MN	6-12 months	3	BEFORE	Has not had, or sired, puppies	Missing	Missing	Missing	Missing	Missing	Missing	Missing	3	Breed Club member	0	0	1	0	0	0	0	0	0	0	0	0	Yes	Yes	1	My local vet AND a referral vet (neurologist)	MRI scan of spine	0	0	0
1723	I agree	UK: England, Scotland, Wales, N. Ireland	UK	Smooth	11	SSH	2004-12-29	I bred this dog & have owned it from birth	10	3681	122.7	over10	No	Bitch	No	FE	5	4	AFTER	Missing	54	45	24	1.875	1.7-1.9	2.25	over2.2	3	I bred this Dachshund myself	1	0	0	0	0	0	0	0	0	0	0	0	Yes	Yes	1	My local vet	I don't know what tests were carried out	Missing	Missing	Missing
520	I agree	canada	Canada	Mini Smooth	5	MSH	2006-03-06	11-12 weeks	9	3246	108.2	8to10	No	Dog	Yes	MN	2	4	BEFORE	Missing	40	32	20	1.6	1.5-1.7	2	1.8to2.0	2	Don't know / can't remember	0	0	0	0	0	0	0	0	0	0	0	0	No	Yes	1	My local vet AND a referral vet (neurologist)	Radiograph of spine (X-rays), MRI scan of spine	0	1	0
1759	I agree	UK: England, Scotland, Wales, N. Ireland	UK	Wire	11.5	SWH	2005-05-20	8 weeks	9	3545	118.17	8to10	No	Bitch	Yes	FN	3	4	BEFORE	Missing	51	58	29	2	over1.9	1.75862	1.0ls1.8	3	Hobby breeder (they have bred before or since)	0	0	0	0	0	1	0	0	0	0	0	0	Yes	Yes	1	My local vet AND a referral vet (neurologist)	MRI scan of spine	0	0	0
496	I agree	UK: England, Scotland, Wales, N. Ireland	UK	Mini Smooth	5	MSH	2010-01-15	8 weeks	5	1844	61.47	4to6	No	Bitch	Yes	FN	6-12 months	4	BEFORE	Missing	37	30	20	1.5	1.5-1.7	1.85	1.8to2.0	3	Kennel Club Assured Breeder	0	1	0	0	0	0	0	0	0	0	0	0	Yes	Yes	1	My local vet	MRI scan of spine	0	0	0
497	I agree	UK: England, Scotland, Wales, N. Ireland	UK	Mini Smooth	5	MSH	2010-01-15	8 weeks	5	1844	61.47	4to6	No	Bitch	Yes	FN	6-12 months	4	BEFORE	Missing	37	30	20	1.5	1.5-1.7	1.85	1.8to2.0	3	Kennel Club Assured Breeder	0	1	0	0	0	0	0	0	0	0	0	0	Yes	Yes	1	My local vet	MRI scan of spine	0	0	0
1072	I agree	UK: England, Scotland, Wales, N. Ireland	UK	Mini Smooth	6.2	MSH	2008-12-18	Over 12 weeks	6	2293	76.43	6to8	No	Bitch	No	FE	Not neutered	4	ENTIRE	Missing	37	38	17	2.23529	over1.9	2.17647	2.0to2.2	4	I bred this Dachshund myself	1	0	0	0	0	0	0	0	0	0	0	0	Yes	Yes	1	My local vet AND a referral vet (neurologist)	Blood tests, MRI scan of spine	1	0	0
1851	I agree	UK: England, Scotland, Wales, N. Ireland	UK	Smooth	12.5	SSH	2008-07-27	Less than 8 weeks old	6	2382	79.4	6to8	No	Dog	No	ME	Not neutered	4	ENTIRE	Missing	55	45	25	1.8	1.7-1.9	2.2	2.0to2.2	3	Show breeder	0	0	0	1	0	0	0	0	0	0	0	0	Yes	Yes	1	My local vet AND a referral vet (neurologist)	MRI scan of spine	0	0	0
1119	I agree	UK: England, Scotland, Wales, N. Ireland	UK	Mini Wire	6.5	MWH	2005-06-07	I bred this dog & have owned it from birth	9	3532	117.73	8to10	No	Bitch	Yes	FN	7	4	AFTER	Has had, or sired, 1 litter of puppies	35	27	21	1.28571	Aunder1.5	1.66667	1.0ls1.8	3	I bred this Dachshund myself	1	0	0	0	0	0	0	0	0	0	0	0	Yes	Yes	1	My local vet AND a referral vet (neurologist)	MRI scan of spine	0	0	0
664	I agree	UK: England, Scotland, Wales, N. Ireland	UK	Smooth	5.2	SSH	2008-09-04	I bred this dog & have owned it from birth	6	2342	78.07	6to8	No	Bitch	Yes	FN	6	4	AFTER	Has had, or sired, 1 litter of puppies	38	34	22	1.54545	1.5-1.7	1.72727	1.0ls1.8	3	I bred this Dachshund myself	1	0	0	0	0	0	0	0	0	0	0	0	Yes	Yes	1	My local vet AND a referral vet (neurologist)	MRI scan of spine	0	0	0
679	I agree	UK: England, Scotland, Wales, N. Ireland	UK	Mini Wire	5.2	MWH	2009-05-04	11-12 weeks	5	2122	70.73	4to6	No	Bitch	Yes	FN	4	4	AFTER	Has had, or sired, 1 litter of puppies	46	33	18	1.83333	1.7-1.9	2.55556	over2.2	3	Kennel Club Assured Breeder	0	1	0	0	0	0	0	0	0	0	0	0	Yes	Yes	1	My local vet AND a referral vet (neurologist)	Myelogram of spine (X-rays with special dye injected into the spinal fluid), MRI scan of spine	0	0	1
969	I agree	UK: England, Scotland, Wales, N. Ireland	UK	Mini Smooth	6	MSH	2008-12-15	8 weeks	6	2240	74.67	6to8	No	Dog	No	ME	Not neutered	4	ENTIRE	Has had, or sired, 2 litters of puppies	39	32	19	1.68421	1.5-1.7	2.05263	2.0to2.2	3	Kennel Club Assured Breeder	0	1	0	0	0	0	0	0	0	0	0	0	Yes	Yes	1	My local vet	I don't know what tests were carried out	Missing	Missing	Missing
1085	I agree	UK: England, Scotland, Wales, N. Ireland	UK	Mini Wire	6.3	MWH	2007-04-15	11-12 weeks	7	2851	95.03	6to8	No	Bitch	Yes	FN	4	4	AFTER	Has had, or sired, 2 litters of puppies	38	36	20	1.8	1.7-1.9	1.9	1.8to2.0	4	Kennel Club Assured Breeder	0	1	0	0	0	0	0	0	0	0	0	0	Yes	Yes	1	My local vet	CT scan of spine	0	0	0
1358	I agree	Australia	Australia	Mini Smooth	7.5	MSH	2009-12-05	8 weeks	5	1875	62.5	4to6	No	Bitch	Yes	FN	6-12 months	4	BEFORE	Has not had, or sired, puppies	41	39	25	1.56	1.5-1.7	1.64	1.0ls1.8	3	Hobby breeder (they have bred before or since)	0	0	0	0	0	1	0	0	0	0	0	0	No	Yes	1	My local vet	I don't know what tests were carried out	Missing	Missing	Missing
1139	I agree	UK: England, Scotland, Wales, N. Ireland	UK	Mini Wire	6.5	MWH	2008-08-15	9-10 weeks	6	2354	78.47	6to8	No	Bitch	Yes	FN	1 Year	4	BEFORE	Has not had, or sired, puppies	38	34	21	1.61905	1.5-1.7	1.80952	1.8to2.0	4	Kennel Club Assured Breeder	0	1	0	0	0	0	0	0	0	0	0	0	Yes	Yes	1	My local vet	I don't know what tests were carried out	Missing	Missing	Missing
355	I agree	Hong Kong	Hong Kong	Smooth	4.6	SSH	2007-03-07	8 weeks	8	2893	96.43	8to10	No	Dog	Yes	MN	1 Year	4	BEFORE	Has not had, or sired, puppies	38	28	20	1.4	Aunder1.5	1.9	1.8to2.0	3	Kennel Club Assured Breeder, Show breeder	0	1	0	1	0	0	0	0	0	0	0	0	Yes	Yes	1	My local vet	I don't know what tests were carried out	Missing	Missing	Missing
462	I agree	UK: England, Scotland, Wales, N. Ireland	UK	Mini Long	4.9	MLH	2000-06-09	11-12 weeks	14	5352	178.4	over10	No	Bitch	Yes	FN	1 Year	4	BEFORE	Has not had, or sired, puppies	41	40	21	1.90476	over1.9	1.95238	1.8to2.0	3	Hobby breeder (they have bred before or since)	0	0	0	0	0	1	0	0	0	0	0	0	Yes	Yes	1	My local vet	I don't know what tests were carried out	Missing	Missing	Missing
1509	I agree	Australia	Australia	Smooth	9	SSH	2010-05-23	8 weeks	4	1764	58.8	4to6	No	Dog	Yes	MN	Under 6 months	4	BEFORE	Has not had, or sired, puppies	45	33	20	1.65	1.5-1.7	2.25	over2.2	3	Commercial breeder (advertises and sells multiple breeds)	0	0	0	0	0	0	1	0	0	0	0	0	No	Yes	1	My local vet	I don't know what tests were carried out	Missing	Missing	Missing
68	I agree	USA	USA	Mini Smooth	3.5	MSH	2009-03-01	I bred this dog & have owned it from birth	6	2156	71.87	4to6	No	Bitch	No	FE	Not neutered	4	ENTIRE	Has not had, or sired, puppies	Missing	Missing	Missing	Missing	Missing	Missing	Missing	3	I bred this Dachshund myself	1	0	0	0	0	0	0	0	0	0	0	0	No	Yes	1	My local vet	I don't know what tests were carried out	Missing	Missing	Missing
831	I agree	UK: England, Scotland, Wales, N. Ireland	UK	Mini Wire	5.5	MWH	2007-05-26	Less than 8 weeks old	7	2804	93.47	6to8	No	Dog	No	ME	Not neutered	4	ENTIRE	Has not had, or sired, puppies	Missing	Missing	Missing	Missing	Missing	Missing	Missing	3	Kennel Club Assured Breeder	0	1	0	0	0	0	0	0	0	0	0	0	Yes	Yes	1	My local vet	I don't know what tests were carried out	Missing	Missing	Missing
1413	I agree	Australia	Australia	Smooth	8	SSH	2009-07-15	8 weeks	5	2061	68.7	4to6	No	Bitch	No	FE	Not neutered	4	ENTIRE	Has not had, or sired, puppies	42	40	25	1.6	1.5-1.7	1.68	1.0ls1.8	3	Pet Shop	0	0	0	0	0	0	0	0	1	0	0	0	No	Yes	1	My local vet AND a referral vet (neurologist)	Radiograph of spine (X-rays), CT scan of spine	0	1	0
1204	I agree	Australia	Australia	Mini Smooth	6.7	MSH	2011-11-26	9-10 weeks	3	1184	39.47	2to4	No	Dog	Yes	MN	6-12 months	4	BEFORE	Has not had, or sired, puppies	43	38	22	1.72727	1.7-1.9	1.95455	1.8to2.0	3	Hobby breeder (they have bred before or since)	0	0	0	0	0	1	0	0	0	0	0	0	No	Yes	1	My local vet AND a referral vet (neurologist)	Blood tests, Radiograph of spine (X-rays), Myelogram of spine (X-rays with special dye injected into the spinal fluid), CT scan of spine	1	1	1
1415	I agree	UK: England, Scotland, Wales, N. Ireland	UK	Mini Smooth	8	MSH	2004-09-30	8 weeks	10	3833	127.77	over10	No	Dog	Yes	MN	5	4	AFTER	Has not had, or sired, puppies	42	32	20	1.6	1.5-1.7	2.1	2.0to2.2	3	Kennel Club Assured Breeder	0	1	0	0	0	0	0	0	0	0	0	0	Yes	Yes	1	My local vet	Radiograph of spine (X-rays), Myelogram of spine (X-rays with special dye injected into the spinal fluid), CT scan of spine	0	1	1
1638	I agree	Australia	Australia	Mini Smooth	10.4	MSH	2010-05-28	Over 12 weeks	4	1749	58.3	4to6	No	Dog	Yes	MN	6-12 months	4	BEFORE	Has not had, or sired, puppies	46	38	28	1.35714	Aunder1.5	1.64286	1.0ls1.8	3	I got this Dachshund from a Rescue organisation	0	0	0	0	0	0	0	0	0	1	0	0	No	Yes	1	My local vet AND a referral vet (neurologist)	CT scan of spine	0	0	0
1944	I agree	UK: England, Scotland, Wales, N. Ireland	UK	Mini Smooth	14	MSH	2008-09-29	11-12 weeks	6	2318	77.27	6to8	No	Bitch	Yes	FN	6-12 months	4	BEFORE	Has not had, or sired, puppies	34	41	20	2.05	over1.9	1.7	1.0ls1.8	3	Kennel Club Assured Breeder	0	1	0	0	0	0	0	0	0	0	0	0	Yes	Yes	1	My local vet AND a referral vet (neurologist)	CT scan of spine	0	0	0
1537	I agree	UK: England, Scotland, Wales, N. Ireland	UK	Mini Smooth	9.242	MSH	2008-02-05	8 weeks	7	2592	86.4	6to8	No	Dog	Yes	MN	Under 6 months	4	BEFORE	Has not had, or sired, puppies	42	40	22	1.81818	1.7-1.9	1.90909	1.8to2.0	3	Hobby breeder (they have bred before or since)	0	0	0	0	0	1	0	0	0	0	0	0	Yes	Yes	1	My local vet	CT scan of spine	0	0	0
837	I agree	UK: England, Scotland, Wales, N. Ireland	UK	Mini Smooth	5.6	MSH	2006-04-05	8 weeks	8	3237	107.9	8to10	No	Dog	No	ME	Not neutered	4	ENTIRE	Has not had, or sired, puppies	40	30	20	1.5	1.5-1.7	2	1.8to2.0	3	Breed Club member	0	0	1	0	0	0	0	0	0	0	0	0	Yes	Yes	1	My local vet AND a referral vet (neurologist)	CT scan of spine	0	0	0
894	I agree	UK: England, Scotland, Wales, N. Ireland	UK	Mini Smooth	5.8	MSH	2009-09-23	11-12 weeks	5	1959	65.3	4to6	No	Dog	No	ME	Not neutered	4	ENTIRE	Has not had, or sired, puppies	45	34	20	1.7	1.5-1.7	2.25	over2.2	2	Kennel Club Assured Breeder	0	1	0	0	0	0	0	0	0	0	0	0	Yes	Yes	1	My local vet AND a referral vet (neurologist)	CT scan of spine	0	0	0
1228	I agree	UK: England, Scotland, Wales, N. Ireland	UK	Mini Smooth	6.8	MSH	2010-09-17	Over 12 weeks	4	1590	53	4to6	No	Bitch	Yes	FN	2	4	BEFORE	Has not had, or sired, puppies	44	39	21	1.85714	1.7-1.9	2.09524	2.0to2.2	3	Don't know / can't remember	0	0	0	0	0	0	0	0	0	0	0	0	Don't know	Yes	1	My local vet AND a referral vet (neurologist)	CT scan of spine, MRI scan of spine	0	0	0
1563	I agree	UK: England, Scotland, Wales, N. Ireland	UK	Mini Long	10	MLH	2009-01-19	9-10 weeks	6	2206	73.53	6to8	No	Dog	No	ME	Not neutered	4	ENTIRE	Has not had, or sired, puppies	47	40	34	1.17647	Aunder1.5	1.38235	1.0ls1.8	2	Kennel Club Assured Breeder	0	1	0	0	0	0	0	0	0	0	0	0	Yes	Yes	1	My local vet	Radiograph of spine (X-rays)	0	1	0
269	I agree	UK: England, Scotland, Wales, N. Ireland	UK	Mini Smooth	4.5	MSH	2009-05-19	8 weeks	5	2102	70.07	4to6	No	Bitch	Yes	FN	Under 6 months	4	BEFORE	Has not had, or sired, puppies	35	38	25	1.52	1.5-1.7	1.4	1.0ls1.8	3	Hobby breeder (this was their 1st litter)	0	0	0	0	1	0	0	0	0	0	0	0	Yes	Yes	1	My local vet AND a referral vet (neurologist)	Radiograph of spine (X-rays), Myelogram of spine (X-rays with special dye injected into the spinal fluid)	0	1	1
1448	I agree	USA	USA	Long	8.16	SLH	2010-02-18	Over 12 weeks	5	1802	60.07	4to6	No	Dog	Yes	MN	6-12 months	4	BEFORE	Has not had, or sired, puppies	45	41	31	1.32258	Aunder1.5	1.45161	1.0ls1.8	3	Missing.0	Missing	Missing	Missing	Missing	Missing	Missing	Missing	Missing	Missing	Missing	Missing	Missing	No	Yes	1	My local vet AND a referral vet (neurologist)	Radiograph of spine (X-rays)	0	1	0
1473	I agree	UK: England, Scotland, Wales, N. Ireland	UK	Mini Smooth	8.5	MSH	2009-02-05	8 weeks	6	2192	73.07	6to8	No	Dog	No	ME	Not neutered	4	ENTIRE	Has not had, or sired, puppies	48	40	28	1.42857	Aunder1.5	1.71429	1.0ls1.8	3	Kennel Club Assured Breeder	0	1	0	0	0	0	0	0	0	0	0	0	Yes	Yes	1	My local vet	Radiograph of spine (X-rays)	0	1	0
1360	I agree	UK: England, Scotland, Wales, N. Ireland	UK	Mini Wire	7.5	MWH	2006-04-29	9-10 weeks	8	3223	107.43	8to10	No	Dog	No	ME	Not neutered	4	ENTIRE	Has not had, or sired, puppies	42	38	24	1.58333	1.5-1.7	1.75	1.0ls1.8	3	Kennel Club Assured Breeder	0	1	0	0	0	0	0	0	0	0	0	0	Yes	Yes	1	My local vet	Radiograph of spine (X-rays)	0	1	0
294	I agree	UK: England, Scotland, Wales, N. Ireland	UK	Mini Long	4.5	MLH	2010-08-14	8 weeks	4	1644	54.8	4to6	No	Dog	No	ME	Not neutered	4	ENTIRE	Has not had, or sired, puppies	37	36	21	1.71429	1.7-1.9	1.7619	1.0ls1.8	3	Kennel Club Assured Breeder	0	1	0	0	0	0	0	0	0	0	0	0	Yes	Yes	1	My local vet	Blood tests, Radiograph of spine (X-rays)	1	1	0
1584	I agree	UK: England, Scotland, Wales, N. Ireland	UK	Mini Smooth	10	MSH	2007-06-23	8 weeks	7	2781	92.7	6to8	No	Dog	Yes	MN	1 Year	4	BEFORE	Has not had, or sired, puppies	46	42	26	1.61538	1.5-1.7	1.76923	1.0ls1.8	3	Kennel Club Assured Breeder	0	1	0	0	0	0	0	0	0	0	0	0	Yes	Yes	1	My local vet	Radiograph of spine (X-rays)	0	1	0
1913	I agree	UK: England, Scotland, Wales, N. Ireland	UK	Wire	13.3	SWH	2005-09-11	8 weeks	9	3448	114.93	8to10	No	Dog	No	ME	Not neutered	4	ENTIRE	Has not had, or sired, puppies	54	40	30	1.33333	Aunder1.5	1.8	1.0ls1.8	3	Missing.0	Missing	Missing	Missing	Missing	Missing	Missing	Missing	Missing	Missing	Missing	Missing	Missing	Yes	Yes	1	My local vet AND a referral vet (neurologist)	Radiograph of spine (X-rays)	0	1	0
122	I agree	USA	USA	Mini Smooth	4	MSH	2009-09-15	Over 12 weeks	5	1957	65.23	4to6	No	Bitch	Yes	FN	6-12 months	4	BEFORE	Has not had, or sired, puppies	33.1	27.9	17.1	1.63158	1.5-1.7	1.93567	1.8to2.0	3	Hobby breeder (they have bred before or since)	0	0	0	0	0	1	0	0	0	0	0	0	No	Yes	1	My local vet AND a referral vet (neurologist)	Radiograph of spine (X-rays), Myelogram of spine (X-rays with special dye injected into the spinal fluid)	0	1	1
232	I agree	UK: England, Scotland, Wales, N. Ireland	UK	Mini Wire	4.4	MWH	2002-06-10	9-10 weeks	12	4638	154.6	over10	No	Bitch	Yes	FN	6-12 months	4	BEFORE	Has not had, or sired, puppies	37	30	19	1.57895	1.5-1.7	1.94737	1.8to2.0	3	Kennel Club Assured Breeder, Breed Club member	0	1	1	0	0	0	0	0	0	0	0	0	Yes	Yes	1	My local vet AND a referral vet (neurologist)	Blood tests, Radiograph of spine (X-rays), Myelogram of spine (X-rays with special dye injected into the spinal fluid)	1	1	1
1326	I agree	UK: England, Scotland, Wales, N. Ireland	UK	Mini Smooth	7.2	MSH	2009-11-05	Missing	5	1916	63.87	4to6	No	Dog	Yes	MN	2	4	BEFORE	Has not had, or sired, puppies	42	40	20	2	over1.9	2.1	2.0to2.2	3	I got this Dachshund from a Rescue organisation	0	0	0	0	0	0	0	0	0	1	0	0	Yes	Yes	1	My local vet AND a referral vet (neurologist)	Radiograph of spine (X-rays)	0	1	0
681	I agree	South Africa	South Africa	Mini Smooth	5.2	MSH	2006-06-01	Over 12 weeks	8	3168	105.6	8to10	No	Bitch	Yes	FN	4	4	AFTER	Has not had, or sired, puppies	44	37	20	1.85	1.7-1.9	2.2	2.0to2.2	3	Don't know / can't remember, SHe was adopted from her 1st owners after they considered euthanasia due to her having her 1st IVD episode.	0	0	0	0	0	0	0	0	1	0	0	0	Yes	Yes	1	My local vet	Radiograph of spine (X-rays), Myelogram of spine (X-rays with special dye injected into the spinal fluid)	0	1	1
734	I agree	USA	USA	Mini Smooth	5.4	MSH	2007-06-17	8 weeks	7	2778	92.6	6to8	No	Bitch	Yes	FN	6-12 months	4	BEFORE	Has not had, or sired, puppies	40.6	30.4	15.2	2	over1.9	2.67105	over2.2	3	Commercial breeder (advertises and sells multiple breeds)	0	0	0	0	0	0	1	0	0	0	0	0	No	Yes	1	My local vet AND a referral vet (neurologist)	Radiograph of spine (X-rays)	0	1	0
618	I agree	USA	USA	Mini Long	5	MLH	2010-10-10	Over 12 weeks	4	1580	52.67	4to6	No	Bitch	Yes	FN	6-12 months	4	BEFORE	Has not had, or sired, puppies	Missing	Missing	Missing	Missing	Missing	Missing	Missing	3	I got this Dachshund from a Rescue organisation	0	0	0	0	0	0	0	0	0	1	0	0	No	Yes	1	My local vet AND a referral vet (neurologist)	Blood tests, Radiograph of spine (X-rays), Myelogram of spine (X-rays with special dye injected into the spinal fluid)	1	1	1
399	I agree	USA	USA	Mini Smooth	4.75	MSH	2010-01-15	Over 12 weeks	5	1835	61.17	4to6	No	Bitch	Yes	FN	1 Year	4	BEFORE	Has not had, or sired, puppies	Missing	Missing	Missing	Missing	Missing	Missing	Missing	3	I got this Dachshund from a Rescue organisation	0	0	0	0	0	0	0	0	0	1	0	0	No	Yes	1	My local vet AND a referral vet (neurologist)	Radiograph of spine (X-rays)	0	1	0
715	I agree	USA	USA	Mini Smooth	5.4	MSH	2008-12-01	Over 12 weeks	6	2246	74.87	6to8	No	Dog	Yes	MN	2	4	BEFORE	Has not had, or sired, puppies	42	35.5	24.2	1.46694	Aunder1.5	1.73554	1.0ls1.8	3	I got this Dachshund from a Rescue organisation	0	0	0	0	0	0	0	0	0	1	0	0	No	Yes	1	My local vet AND a referral vet (neurologist)	Blood tests	1	0	0
24	I agree	UK: England, Scotland, Wales, N. Ireland	UK	Mini Smooth	2.8	MSH	2008-07-08	8 weeks	6	2401	80.03	6to8	No	Bitch	No	FE	Not neutered	4	ENTIRE	Has not had, or sired, puppies	46	40	22	1.81818	1.7-1.9	2.09091	2.0to2.2	3	Hobby breeder (this was their 1st litter)	0	0	0	0	1	0	0	0	0	0	0	0	Yes	Yes	1	My local vet AND a referral vet (neurologist)	Blood tests	1	0	0
2	I agree	UK: England, Scotland, Wales, N. Ireland	UK	Mini Smooth	Missing	MSH	2010-03-22	8 weeks	5	1778	59.27	4to6	No	Dog	No	ME	Not neutered	4	ENTIRE	Has not had, or sired, puppies	Missing	Missing	Missing	Missing	Missing	Missing	Missing	3	Kennel Club Assured Breeder	0	1	0	0	0	0	0	0	0	0	0	0	Yes	Yes	1	My local vet	Myelogram of spine (X-rays with special dye injected into the spinal fluid)	0	0	1
1529	I agree	UK: England, Scotland, Wales, N. Ireland	UK	Mini Smooth	9	MSH	2006-05-01	8 weeks	8	3201	106.7	8to10	No	Dog	No	ME	Not neutered	4	ENTIRE	Has not had, or sired, puppies	Missing	Missing	Missing	Missing	Missing	Missing	Missing	3	Kennel Club Assured Breeder	0	1	0	0	0	0	0	0	0	0	0	0	Yes	Yes	1	My local vet	Myelogram of spine (X-rays with special dye injected into the spinal fluid)	0	0	1
970	I agree	UK: England, Scotland, Wales, N. Ireland	UK	Mini Smooth	6	MSH	2007-12-21	11-12 weeks	7	2600	86.67	6to8	No	Dog	No	ME	Not neutered	4	ENTIRE	Has not had, or sired, puppies	35	39	23	1.69565	1.5-1.7	1.52174	1.0ls1.8	3	Kennel Club Assured Breeder	0	1	0	0	0	0	0	0	0	0	0	0	Yes	Yes	1	My local vet AND a referral vet (neurologist)	Radiograph of spine (X-rays), MRI scan of spine	0	1	0
953	I agree	UK: England, Scotland, Wales, N. Ireland	UK	Mini Wire	6	MWH	2009-01-13	8 weeks	6	2211	73.7	6to8	No	Bitch	No	FE	Not neutered	4	ENTIRE	Has not had, or sired, puppies	37	34	21	1.61905	1.5-1.7	1.7619	1.0ls1.8	3	Kennel Club Assured Breeder	0	1	0	0	0	0	0	0	0	0	0	0	Yes	Yes	1	My local vet AND a referral vet (neurologist)	Radiograph of spine (X-rays), MRI scan of spine	0	1	0
366	I agree	UK: England, Scotland, Wales, N. Ireland	UK	Mini Wire	4.6	MWH	2008-11-17	11-12 weeks	6	2276	75.87	6to8	No	Bitch	Yes	FN	6-12 months	4	BEFORE	Has not had, or sired, puppies	38	34	20	1.7	1.5-1.7	1.9	1.8to2.0	3	Kennel Club Assured Breeder	0	1	0	0	0	0	0	0	0	0	0	0	Yes	Yes	1	My local vet AND a referral vet (neurologist)	Blood tests, Radiograph of spine (X-rays), MRI scan of spine	1	1	0
1488	I agree	UK: England, Scotland, Wales, N. Ireland	UK	Mini Smooth	8.6	MSH	2011-05-10	11-12 weeks	3	1365	45.5	2to4	No	Bitch	Yes	FN	Under 6 months	4	BEFORE	Has not had, or sired, puppies	42	37	22	1.68182	1.5-1.7	1.90909	1.8to2.0	3	Hobby breeder (they have bred before or since)	0	0	0	0	0	1	0	0	0	0	0	0	Yes	Yes	1	My local vet AND a referral vet (neurologist)	Blood tests, Radiograph of spine (X-rays), MRI scan of spine	1	1	0
1084	I agree	UK: England, Scotland, Wales, N. Ireland	UK	Mini Smooth	6.3	MSH	2008-09-22	8 weeks	6	2325	77.5	6to8	No	Bitch	No	FE	Not neutered	4	ENTIRE	Has not had, or sired, puppies	43	38	22	1.72727	1.7-1.9	1.95455	1.8to2.0	4	Hobby breeder (this was their 1st litter)	0	0	0	0	1	0	0	0	0	0	0	0	Yes	Yes	1	My local vet AND a referral vet (neurologist)	Radiograph of spine (X-rays), MRI scan of spine	0	1	0
1803	I agree	South Africa	South Africa	Mini Smooth	12	MSH	2002-03-29	Less than 8 weeks old	13	4682	156.07	over10	No	Dog	Yes	MN	6-12 months	4	BEFORE	Has not had, or sired, puppies	48	41	23	1.78261	1.7-1.9	2.08696	2.0to2.2	4	Hobby breeder (they have bred before or since)	0	0	0	0	0	1	0	0	0	0	0	0	No	Yes	1	My local vet AND a referral vet (neurologist)	Blood tests, Radiograph of spine (X-rays), MRI scan of spine	1	1	0
672	I agree	UK: England, Scotland, Wales, N. Ireland	UK	Mini Long	5.2	MLH	2002-06-19	9-10 weeks	12	4629	154.3	over10	No	Dog	Yes	MN	6-12 months	4	BEFORE	Has not had, or sired, puppies	43	33	20	1.65	1.5-1.7	2.15	2.0to2.2	3	Kennel Club Assured Breeder, Breed Club member	0	1	1	0	0	0	0	0	0	0	0	0	Yes	Yes	1	My local vet AND a referral vet (neurologist)	Blood tests, Radiograph of spine (X-rays), MRI scan of spine	1	1	0
136	I agree	UK: England, Scotland, Wales, N. Ireland	UK	Mini Wire	4	MWH	2008-11-03	Over 12 weeks	6	2283	76.1	6to8	No	Bitch	Yes	FN	6-12 months	4	BEFORE	Has not had, or sired, puppies	39	29	17	1.70588	1.7-1.9	2.29412	over2.2	4	Commercial breeder (advertises and sells multiple breeds)	0	0	0	0	0	0	1	0	0	0	0	0	Yes	Yes	1	My local vet	Blood tests, Radiograph of spine (X-rays), MRI scan of spine	1	1	0
755	I agree	UK: England, Scotland, Wales, N. Ireland	UK	Mini Smooth	5.5	MSH	2004-03-10	8 weeks	11	3981	132.7	over10	No	Dog	Yes	MN	6-12 months	4	BEFORE	Has not had, or sired, puppies	36	32	23	1.3913	Aunder1.5	1.56522	1.0ls1.8	3	Kennel Club Assured Breeder	0	1	0	0	0	0	0	0	0	0	0	0	Yes	Yes	1	My local vet AND a referral vet (neurologist)	MRI scan of spine	0	0	0
447	I agree	UK: England, Scotland, Wales, N. Ireland	UK	Mini Smooth	4.9	MSH	2000-01-02	9-10 weeks	15	5529	184.3	over10	No	Dog	Yes	MN	6-12 months	4	BEFORE	Has not had, or sired, puppies	38	33	24	1.375	Aunder1.5	1.58333	1.0ls1.8	3	Kennel Club Assured Breeder	0	1	0	0	0	0	0	0	0	0	0	0	Yes	Yes	1	My local vet AND a referral vet (neurologist)	MRI scan of spine	0	0	0
263	I agree	UK: England, Scotland, Wales, N. Ireland	UK	Mini Smooth	4.5	MSH	2007-06-04	8 weeks	7	2801	93.37	6to8	No	Dog	Yes	MN	6-12 months	4	BEFORE	Has not had, or sired, puppies	36	33	22	1.5	1.5-1.7	1.63636	1.0ls1.8	2	Kennel Club Assured Breeder	0	1	0	0	0	0	0	0	0	0	0	0	Yes	Yes	1	My local vet AND a referral vet (neurologist)	Blood tests, Myelogram of spine (X-rays with special dye injected into the spinal fluid), MRI scan of spine	1	0	1
1314	I agree	UK: England, Scotland, Wales, N. Ireland	UK	Mini Wire	7.1	MWH	2009-06-26	9-10 weeks	5	2053	68.43	4to6	No	Dog	Yes	MN	6-12 months	4	BEFORE	Has not had, or sired, puppies	38	30	23	1.30435	Aunder1.5	1.65217	1.0ls1.8	3	Don't know / can't remember	0	0	0	0	0	0	0	0	0	0	0	0	Yes	Yes	1	My local vet AND a referral vet (neurologist)	MRI scan of spine	0	0	0
394	I agree	UK: England, Scotland, Wales, N. Ireland	UK	Mini Wire	4.7	MWH	2005-01-04	11-12 weeks	10	3681	122.7	over10	No	Bitch	Yes	FN	7	4	AFTER	Has not had, or sired, puppies	39	40	22	1.81818	1.7-1.9	1.77273	1.0ls1.8	3	Kennel Club Assured Breeder	0	1	0	0	0	0	0	0	0	0	0	0	Yes	Yes	1	My local vet	MRI scan of spine	0	0	0
1059	I agree	UK: England, Scotland, Wales, N. Ireland	UK	Smooth	6.2	SSH	2008-07-07	Less than 8 weeks old	6	2401	80.03	6to8	No	Dog	Yes	MN	4	4	AFTER	Has not had, or sired, puppies	40	39	22.5	1.73333	1.7-1.9	1.77778	1.0ls1.8	3	Hobby breeder (they have bred before or since)	0	0	0	0	0	1	0	0	0	0	0	0	Yes	Yes	1	My local vet AND a referral vet (neurologist)	MRI scan of spine	0	0	0
224	I agree	UK: England, Scotland, Wales, N. Ireland	UK	Mini Smooth	4.315	MSH	2010-02-12	11-12 weeks	5	1828	60.93	4to6	No	Dog	No	ME	Not neutered	4	ENTIRE	Has not had, or sired, puppies	38	30	21	1.42857	Aunder1.5	1.80952	1.8to2.0	1	Show breeder	0	0	0	1	0	0	0	0	0	0	0	0	Yes	Yes	1	My local vet AND a referral vet (neurologist)	MRI scan of spine	0	0	0
1150	I agree	UK: England, Scotland, Wales, N. Ireland	UK	Smooth	6.5	SSH	2006-05-07	8 weeks	8	3194	106.47	8to10	No	Bitch	No	FE	Not neutered	4	ENTIRE	Has not had, or sired, puppies	40.5	38	22	1.72727	1.7-1.9	1.84091	1.8to2.0	4	Hobby breeder (this was their 1st litter)	0	0	0	0	1	0	0	0	0	0	0	0	Yes	Yes	1	My local vet AND a referral vet (neurologist)	MRI scan of spine	0	0	0
771	I agree	USA	USA	Mini Smooth	5.5	MSH	2009-02-14	Over 12 weeks	6	2173	72.43	6to8	No	Bitch	Yes	FN	6-12 months	4	BEFORE	Has not had, or sired, puppies	41	35	22	1.59091	1.5-1.7	1.86364	1.8to2.0	3	Show breeder	0	0	0	1	0	0	0	0	0	0	0	0	No	Yes	1	My local vet AND a referral vet (neurologist)	MRI scan of spine	0	0	0
237	I agree	UK: England, Scotland, Wales, N. Ireland	UK	Mini Smooth	4.4	MSH	2010-03-10	9-10 weeks	5	1790	59.67	4to6	No	Bitch	Yes	FN	6-12 months	4	BEFORE	Has not had, or sired, puppies	40	34	21	1.61905	1.5-1.7	1.90476	1.8to2.0	2	Kennel Club Assured Breeder, Show breeder	0	1	0	1	0	0	0	0	0	0	0	0	Yes	Yes	1	My local vet AND a referral vet (neurologist)	MRI scan of spine	0	0	0
117	I agree	UK: England, Scotland, Wales, N. Ireland	UK	Mini Smooth	4	MSH	2006-08-30	9-10 weeks	8	3079	102.63	8to10	No	Bitch	Yes	FN	1 Year	4	BEFORE	Has not had, or sired, puppies	35	28	18	1.55556	1.5-1.7	1.94444	1.8to2.0	3	Show breeder	0	0	0	1	0	0	0	0	0	0	0	0	Yes	Yes	1	My local vet AND a referral vet (neurologist)	MRI scan of spine	0	0	0
549	I agree	UK: England, Scotland, Wales, N. Ireland	UK	Smooth	5	SSH	2007-05-25	8 weeks	7	2810	93.67	6to8	No	Bitch	Yes	FN	1 Year	4	BEFORE	Has not had, or sired, puppies	38	34	19.5	1.74359	1.7-1.9	1.94872	1.8to2.0	3	Kennel Club Assured Breeder	0	1	0	0	0	0	0	0	0	0	0	0	Yes	Yes	1	My local vet AND a referral vet (neurologist)	MRI scan of spine	0	0	0
1538	I agree	New Zealand	New Zealand	Smooth	9.25	SSH	2009-06-01	8 weeks	5	2093	69.77	4to6	No	Dog	Yes	MN	6-12 months	4	BEFORE	Has not had, or sired, puppies	56	48	26	1.84615	1.7-1.9	2.15385	2.0to2.2	3	Pet Shop	0	0	0	0	0	0	0	0	1	0	0	0	No	Yes	1	My local vet AND a referral vet (neurologist)	MRI scan of spine	0	0	0
97	I agree	UK: England, Scotland, Wales, N. Ireland	UK	Mini Smooth	3.8	MSH	2009-03-15	8 weeks	6	2154	71.8	4to6	No	Bitch	Yes	FN	6-12 months	4	BEFORE	Has not had, or sired, puppies	35	30	16	1.875	1.7-1.9	2.1875	2.0to2.2	3	Hobby breeder (they have bred before or since)	0	0	0	0	0	1	0	0	0	0	0	0	Yes	Yes	1	My local vet AND a referral vet (neurologist)	MRI scan of spine	0	0	0
243	I agree	UK: England, Scotland, Wales, N. Ireland	UK	Mini Smooth	4.4	MSH	2009-12-18	8 weeks	5	1871	62.37	4to6	No	Bitch	Yes	FN	2	4	BEFORE	Has not had, or sired, puppies	39	34	17	2	over1.9	2.29412	over2.2	3	Hobby breeder (they have bred before or since)	0	0	0	0	0	1	0	0	0	0	0	0	Yes	Yes	1	My local vet AND a referral vet (neurologist)	MRI scan of spine	0	0	0
1310	I agree	UK: England, Scotland, Wales, N. Ireland	UK	Mini Smooth	7	MSH	2010-06-15	9-10 weeks	4	1750	58.33	4to6	No	Dog	Yes	MN	6-12 months	4	BEFORE	Has not had, or sired, puppies	Missing	Missing	Missing	Missing	Missing	Missing	Missing	3	Kennel Club Assured Breeder	0	1	0	0	0	0	0	0	0	0	0	0	Yes	Yes	1	My local vet AND a referral vet (neurologist)	MRI scan of spine	0	0	0
754	I agree	UK: England, Scotland, Wales, N. Ireland	UK	Mini Smooth	5.5	MSH	2007-11-06	8 weeks	7	2645	88.17	6to8	No	Bitch	Yes	FN	6-12 months	5	BEFORE	Missing	40	29.5	21.5	1.37209	Aunder1.5	1.86047	1.8to2.0	3	Kennel Club Assured Breeder	0	1	0	0	0	0	0	0	0	0	0	0	Yes	Yes	1	My local vet	I don't know what tests were carried out	Missing	Missing	Missing
1152	I agree	Canada	Canada	Mini Smooth	6.5	MSH	2009-02-14	11-12 weeks	6	2170	72.33	6to8	No	Bitch	No	FE	Not neutered	5	ENTIRE	Missing	72	57	33	1.72727	1.7-1.9	2.18182	2.0to2.2	4	Hobby breeder (this was their 1st litter)	0	0	0	0	1	0	0	0	0	0	0	0	No	Yes	1	My local vet	I don't know what tests were carried out	Missing	Missing	Missing
632	I agree	UK: England, Scotland, Wales, N. Ireland	UK	Mini Smooth	5.1	MSH	2009-03-24	9-10 weeks	6	2142	71.4	4to6	No	Bitch	Yes	FN	1 Year	5	BEFORE	Missing	37	32.5	21.5	1.51163	1.5-1.7	1.72093	1.0ls1.8	3	Hobby breeder (this was their 1st litter)	0	0	0	0	1	0	0	0	0	0	0	0	Yes	Yes	1	My local vet AND a referral vet (neurologist)	MRI scan of spine	0	0	0
253	I agree	UK: England, Scotland, Wales, N. Ireland	UK	Mini Smooth	4.5	MSH	2009-06-30	8 weeks	5	2049	68.3	4to6	No	Bitch	Yes	FN	1 Year	5	BEFORE	Missing	37	29	21	1.38095	Aunder1.5	1.7619	1.0ls1.8	3	Kennel Club Assured Breeder	0	1	0	0	0	0	0	0	0	0	0	0	Yes	Yes	1	My local vet AND a referral vet (neurologist)	MRI scan of spine	0	0	0
619	I agree	UK: England, Scotland, Wales, N. Ireland	UK	Mini Long	5	MLH	2009-02-18	Over 12 weeks	6	2175	72.5	6to8	No	Dog	No	ME	Not neutered	5	ENTIRE	Missing	Missing	Missing	Missing	Missing	Missing	Missing	Missing	3	Kennel Club Assured Breeder	0	1	0	0	0	0	0	0	0	0	0	0	Yes	Yes	1	My local vet AND a referral vet (neurologist)	MRI scan of spine	0	0	0
1466	I agree	USA	USA	Smooth	8.4	SSH	2008-02-05	Over 12 weeks	7	2546	84.87	6to8	No	Dog	Yes	MN	1 Year	5	BEFORE	Don't know	45	33	26	1.26923	Aunder1.5	1.73077	1.0ls1.8	3	I got this Dachshund from a Rescue organisation	0	0	0	0	0	0	0	0	0	1	0	0	No	Yes	1	My local vet	Radiograph of spine (X-rays)	0	1	0
1467	I agree	USA	USA	Smooth	8.4	SSH	2008-02-05	Over 12 weeks	7	2546	84.87	6to8	No	Dog	Yes	MN	1 Year	5	BEFORE	Don't know	45	33	26	1.26923	Aunder1.5	1.73077	1.0ls1.8	3	I got this Dachshund from a Rescue organisation	0	0	0	0	0	0	0	0	0	1	0	0	No	Yes	1	My local vet	Radiograph of spine (X-rays)	0	1	0
604	I agree	UK: England, Scotland, Wales, N. Ireland	UK	Mini Smooth	5	MSH	2009-06-08	Over 12 weeks	5	2067	68.9	4to6	No	Bitch	Yes	FN	3	5	BEFORE	Don't know	46	39	16	2.4375	over1.9	2.875	over2.2	3	Don't know / can't remember	0	0	0	0	0	0	0	0	0	0	0	0	Yes	Yes	1	My local vet	Radiograph of spine (X-rays)	0	1	0
466	I agree	UK: England, Scotland, Wales, N. Ireland	UK	Mini Wire	4.9	MWH	2002-06-07	Missing	12	4624	154.13	over10	No	Bitch	Yes	FN	10 or older	5	AFTER	Has had, or sired, 1 litter of puppies	Missing	Missing	Missing	Missing	Missing	Missing	Missing	3	I got this Dachshund from a Rescue organisation	0	0	0	0	0	0	0	0	0	1	0	0	Yes	Yes	1	My local vet AND a referral vet (neurologist)	CT scan of spine	0	0	0
450	I agree	UK: England, Scotland, Wales, N. Ireland	UK	Mini Wire	4.9	MWH	2009-01-11	11-12 weeks	6	2214	73.8	6to8	No	Bitch	Yes	FN	5	5	AFTER	Has had, or sired, 1 litter of puppies	36	31	20	1.55	1.5-1.7	1.8	1.0ls1.8	3	Kennel Club Assured Breeder	0	1	0	0	0	0	0	0	0	0	0	0	Yes	Yes	1	My local vet AND a referral vet (neurologist)	Radiograph of spine (X-rays), CT scan of spine, MRI scan of spine	0	0	0
1249	I agree	UK: England, Scotland, Wales, N. Ireland	UK	Mini Smooth	7	MSH	2005-07-27	9-10 weeks	9	3478	115.93	8to10	No	Bitch	Yes	FN	6	5	AFTER	Has had, or sired, 1 litter of puppies	40.5	30.5	23	1.32609	Aunder1.5	1.76087	1.0ls1.8	5	Breed Club member	0	0	1	0	0	0	0	0	0	0	0	0	Yes	Yes	1	My local vet AND a referral vet (neurologist)	Blood tests, Radiograph of spine (X-rays), MRI scan of spine	1	1	0
783	I agree	UK: England, Scotland, Wales, N. Ireland	UK	Mini Long	5.5	MLH	2003-10-22	8 weeks	11	4122	137.4	over10	No	Bitch	Yes	FN	4	5	BEFORE	Has had, or sired, 1 litter of puppies	36	33	20	1.65	1.5-1.7	1.8	1.0ls1.8	3	husbands PA found her for my birthday	0	0	0	0	0	0	0	0	0	0	0	0	Yes	Yes	1	My local vet AND a referral vet (neurologist)	Radiograph of spine (X-rays), MRI scan of spine	0	1	0
1542	I agree	UK: England, Scotland, Wales, N. Ireland	UK	Wire	9.5	SWH	2006-06-28	8 weeks	8	3146	104.87	8to10	No	Bitch	Yes	FN	3	5	BEFORE	Has had, or sired, 1 litter of puppies	45	37	25	1.48	Aunder1.5	1.8	1.0ls1.8	3	Show breeder	0	0	0	1	0	0	0	0	0	0	0	0	Yes	Yes	1	My local vet AND a referral vet (neurologist)	MRI scan of spine	0	0	0
769	I agree	Australia	Australia	Mini Smooth	5.5	MSH	2003-02-07	8 weeks	12	4394	146.47	over10	No	Dog	Yes	MN	3	5	BEFORE	Has had, or sired, 1 litter of puppies	47	38	24	1.58333	1.5-1.7	1.95833	1.8to2.0	3	Show breeder	0	0	0	1	0	0	0	0	0	0	0	0	No	Yes	1	My local vet AND a referral vet (neurologist)	Myelogram of spine (X-rays with special dye injected into the spinal fluid), MRI scan of spine	0	0	1
1362	I agree	UK: England, Scotland, Wales, N. Ireland	UK	Mini Wire	7.5	MWH	2008-11-06	8 weeks	6	2280	76	6to8	No	Bitch	No	FE	Not neutered	5	ENTIRE	Has had, or sired, 1 litter of puppies	43	35.5	21.5	1.65116	1.5-1.7	2	1.8to2.0	3	Hobby breeder (they have bred before or since)	0	0	0	0	0	1	0	0	0	0	0	0	Yes	Yes	1	My local vet AND a referral vet (neurologist)	MRI scan of spine	0	0	0
577	I agree	UK: England, Scotland, Wales, N. Ireland	UK	Mini Smooth	5	MSH	2009-04-01	Missing	5	2134	71.13	4to6	No	Bitch	No	FE	Not neutered	5	ENTIRE	Has had, or sired, 2 litters of puppies	45	36	19	1.89474	1.7-1.9	2.36842	over2.2	3	Kennel Club Assured Breeder, Breed Club member, Show breeder	0	1	1	1	0	0	0	0	0	0	0	0	Yes	Yes	1	My local vet AND a referral vet (neurologist)	Blood tests, CT scan of spine, MRI scan of spine	1	0	0
1371	I agree	UK: England, Scotland, Wales, N. Ireland	UK	Mini Wire	7.5	MWH	2006-05-23	11-12 weeks	8	3177	105.9	8to10	No	Bitch	Yes	FN	7	5	AFTER	Has had, or sired, 2 litters of puppies	43	38	18	2.11111	over1.9	2.38889	over2.2	4	Hobby breeder (this was their 1st litter)	0	0	0	0	1	0	0	0	0	0	0	0	Yes	Yes	1	My local vet	Radiograph of spine (X-rays)	0	1	0
589	I agree	UK: England, Scotland, Wales, N. Ireland	UK	Mini Wire	5	MWH	2008-10-16	8 weeks	6	2307	76.9	6to8	No	Bitch	No	FE	Not neutered	5	ENTIRE	Has had, or sired, 2 litters of puppies	42	34	17	2	over1.9	2.47059	over2.2	3	Kennel Club Assured Breeder	0	1	0	0	0	0	0	0	0	0	0	0	Yes	Yes	1	My local vet AND a referral vet (neurologist)	Radiograph of spine (X-rays), MRI scan of spine	0	1	0
249	I agree	UK: England, Scotland, Wales, N. Ireland	UK	Mini Wire	4.49	MWH	2000-11-01	Over 12 weeks	14	5220	174	over10	No	Bitch	Yes	FN	6	5	AFTER	Has had, or sired, 3 or more litters	38	30	19	1.57895	1.5-1.7	2	1.8to2.0	3	Friend diagnosed with terminal cancer, Lily came to live with us	0	0	0	0	0	0	0	0	0	1	0	0	Yes	Yes	1	My local vet AND a referral vet (neurologist)	Radiograph of spine (X-rays), Myelogram of spine (X-rays with special dye injected into the spinal fluid)	0	1	1
346	I agree	Canada	Canada	Mini Smooth	4.5	MSH	2009-05-10	Over 12 weeks	5	2085	69.5	4to6	No	Bitch	Yes	FN	3	5	BEFORE	Has had, or sired, unknown numbers of litters before I owned her/him	Missing	Missing	Missing	Missing	Missing	Missing	Missing	3	I got this Dachshund from a Rescue organisation	0	0	0	0	0	0	0	0	0	1	0	0	No	Yes	1	My local vet AND a referral vet (neurologist)	Radiograph of spine (X-rays), CT scan of spine	0	1	0
2028	I agree	USA	USA	Smooth	36	SSH	2008-06-18	Over 12 weeks	6	2409	80.3	6to8	No	Bitch	Yes	FN	4	5	BEFORE	Has had, or sired, unknown numbers of litters before I owned her/him	39	34	12	2.83333	over1.9	3.25	over2.2	4	I got this Dachshund from a Rescue organisation	0	0	0	0	0	0	0	0	0	1	0	0	No	Yes	1	My local vet	Radiograph of spine (X-rays)	0	1	0
814	I agree	USA	USA	Mini Smooth	5.5	MSH	2002-08-07	Over 12 weeks	12	4592	153.07	over10	No	Bitch	Yes	FN	4	5	BEFORE	Has had, or sired, unknown numbers of litters before I owned her/him	38	41	21	1.95238	over1.9	1.80952	1.8to2.0	3	I got this Dachshund from a Rescue organisation	0	0	0	0	0	0	0	0	0	1	0	0	No	Yes	1	My local vet AND a referral vet (neurologist)	Radiograph of spine (X-rays), MRI scan of spine	0	1	0
109	I agree	USA	USA	Mini Long	4	MLH	2008-04-08	9-10 weeks	6	2482	82.73	6to8	No	Dog	Yes	MN	6-12 months	5	BEFORE	Has not had, or sired, puppies	25	20	14	1.42857	Aunder1.5	1.78571	1.0ls1.8	3	I got this Dachshund from a Rescue organisation	0	0	0	0	0	0	0	0	0	1	0	0	No	Yes	1	My local vet AND a referral vet (neurologist)	I don't know what tests were carried out	Missing	Missing	Missing
849	I agree	UK: England, Scotland, Wales, N. Ireland	UK	Mini Smooth	5.6	MSH	2009-02-26	Missing	6	2173	72.43	6to8	No	Dog	Yes	MN	1 Year	5	BEFORE	Has not had, or sired, puppies	40	35	20	1.75	1.7-1.9	2	1.8to2.0	2	Kennel Club Assured Breeder	0	1	0	0	0	0	0	0	0	0	0	0	Yes	Yes	1	My local vet	I don't know what tests were carried out	Missing	Missing	Missing
352	I agree	Canada	Canada	Mini Long	4.58	MLH	2008-01-02	Over 12 weeks	7	2579	85.97	6to8	No	Bitch	Yes	FN	6-12 months	5	BEFORE	Has not had, or sired, puppies	39	31.5	19	1.65789	1.5-1.7	2.05263	2.0to2.2	3	Kennel Club Assured Breeder, Show breeder	0	1	0	1	0	0	0	0	0	0	0	0	No	Yes	1	My local vet AND a referral vet (neurologist)	I don't know what tests were carried out	Missing	Missing	Missing
1429	I agree	Australia	Australia	Mini Smooth	8	MSH	2007-03-27	8 weeks	8	2861	95.37	6to8	No	Dog	Yes	MN	6-12 months	5	BEFORE	Has not had, or sired, puppies	50	41	23	1.78261	1.7-1.9	2.17391	2.0to2.2	3	Puppy Farm (you may not have realised this at the time)	0	0	0	0	0	0	0	1	0	0	0	0	No	Yes	1	My local vet AND a referral vet (neurologist)	I don't know what tests were carried out	Missing	Missing	Missing
296	I agree	UK: England, Scotland, Wales, N. Ireland	UK	Mini Long	4.5	MLH	2007-06-05	8 weeks	7	2799	93.3	6to8	No	Bitch	Yes	FN	6-12 months	5	BEFORE	Has not had, or sired, puppies	40	31	18	1.72222	1.7-1.9	2.22222	over2.2	4	Kennel Club Assured Breeder	0	1	0	0	0	0	0	0	0	0	0	0	Yes	Yes	1	My local vet	I don't know what tests were carried out	Missing	Missing	Missing
1136	I agree	Australia	Australia	Mini Smooth	6.5	MSH	2009-02-14	8 weeks	6	2199	73.3	6to8	No	Bitch	Yes	FN	6-12 months	5	BEFORE	Has not had, or sired, puppies	44	37	23	1.6087	1.5-1.7	1.91304	1.8to2.0	3	Kennel Club Assured Breeder, Breed Club member, Show breeder	0	1	1	1	0	0	0	0	0	0	0	0	No	Yes	1	My local vet AND a referral vet (neurologist)	Radiograph of spine (X-rays), CT scan of spine	0	1	0
1791	I agree	Australia	Australia	Smooth	12	SSH	2009-02-22	8 weeks	6	2162	72.07	6to8	No	Dog	Yes	MN	6-12 months	5	BEFORE	Has not had, or sired, puppies	53	49	30	1.63333	1.5-1.7	1.76667	1.0ls1.8	3	Kennel Club Assured Breeder, Breed Club member, Show breeder	0	1	1	1	0	0	0	0	0	0	0	0	No	Yes	1	My local vet AND a referral vet (neurologist)	CT scan of spine	0	0	0
1028	I agree	USA	USA	Mini Smooth	6.08	MSH	2004-06-29	Less than 8 weeks old	10	3877	129.23	over10	No	Bitch	Yes	FN	6-12 months	5	BEFORE	Has not had, or sired, puppies	38	33	19	1.73684	1.7-1.9	2	1.8to2.0	4	Hobby breeder (they have bred before or since)	0	0	0	0	0	1	0	0	0	0	0	0	No	Yes	1	My local vet AND a referral vet (neurologist)	CT scan of spine	0	0	0
1280	I agree	Australia	Australia	Mini Smooth	7	MSH	2008-05-03	Over 12 weeks	6	2486	82.87	6to8	No	Bitch	Yes	FN	Under 6 months	5	BEFORE	Has not had, or sired, puppies	43	35	21	1.66667	1.5-1.7	2.04762	2.0to2.2	3	Show breeder	0	0	0	1	0	0	0	0	0	0	0	0	No	Yes	1	My local vet AND a referral vet (neurologist)	Myelogram of spine (X-rays with special dye injected into the spinal fluid), CT scan of spine	0	0	1
1241	I agree	Australia	Australia	Mini Long	6.9	MLH	2009-10-13	9-10 weeks	5	1954	65.13	4to6	No	Bitch	Yes	FN	6-12 months	5	BEFORE	Has not had, or sired, puppies	50	40	24	1.66667	1.5-1.7	2.08333	2.0to2.2	4	Breed Club member, Show breeder	0	0	1	1	0	0	0	0	0	0	0	0	No	Yes	1	My local vet AND a referral vet (neurologist)	CT scan of spine	0	0	0
997	I agree	USA	USA	Mini Long	6	MLH	2008-11-30	Over 12 weeks	6	2246	74.87	6to8	No	Bitch	Yes	FN	6-12 months	5	BEFORE	Has not had, or sired, puppies	44	40	20	2	over1.9	2.2	2.0to2.2	3	I got this Dachshund from a Rescue organisation	0	0	0	0	0	0	0	0	0	1	0	0	No	Yes	1	My local vet	CT scan of spine	0	0	0
1112	I agree	UK: England, Scotland, Wales, N. Ireland	UK	Mini Smooth	6.4	MSH	2007-11-04	Less than 8 weeks old	7	2666	88.87	6to8	No	Bitch	Yes	FN	6-12 months	5	BEFORE	Has not had, or sired, puppies	43	37	17	2.17647	over1.9	2.52941	over2.2	3	Kennel Club Assured Breeder	0	1	0	0	0	0	0	0	0	0	0	0	Yes	Yes	1	My local vet AND a referral vet (neurologist)	Blood tests, Radiograph of spine (X-rays), CT scan of spine, MRI scan of spine	1	1	0
1146	I agree	Australia	Australia	Mini Long	6.5	MLH	2003-05-04	11-12 weeks	11	4311	143.7	over10	No	Bitch	Yes	FN	6-12 months	5	BEFORE	Has not had, or sired, puppies	41	40	24	1.66667	1.5-1.7	1.70833	1.0ls1.8	3	Show breeder	0	0	0	1	0	0	0	0	0	0	0	0	No	Yes	1	My local vet	Blood tests, Radiograph of spine (X-rays)	1	1	0
357	I agree	UK: England, Scotland, Wales, N. Ireland	UK	Mini Long	4.6	MLH	2009-10-28	Over 12 weeks	5	1923	64.1	4to6	No	Bitch	Yes	FN	Under 6 months	5	BEFORE	Has not had, or sired, puppies	40	34	23	1.47826	Aunder1.5	1.73913	1.0ls1.8	3	Hobby breeder (they have bred before or since)	0	0	0	0	0	1	0	0	0	0	0	0	Yes	Yes	1	My local vet	Radiograph of spine (X-rays)	0	1	0
1267	I agree	UK: England, Scotland, Wales, N. Ireland	UK	Mini Wire	7	MWH	2007-07-10	9-10 weeks	7	2764	92.13	6to8	No	Bitch	Yes	FN	1 Year	5	BEFORE	Has not had, or sired, puppies	39	32	21	1.52381	1.5-1.7	1.85714	1.8to2.0	4	Hobby breeder (they have bred before or since)	0	0	0	0	0	1	0	0	0	0	0	0	Yes	Yes	1	My local vet AND a referral vet (neurologist)	Radiograph of spine (X-rays)	0	1	0
1384	I agree	USA	USA	Long	7.7	SLH	2003-01-09	Over 12 weeks	12	4398	146.6	over10	No	Dog	Yes	MN	1 Year	5	BEFORE	Has not had, or sired, puppies	48.3	40.3	24.4	1.65164	1.5-1.7	1.97951	1.8to2.0	3	Hobby breeder (this was their 1st litter)	0	0	0	0	1	0	0	0	0	0	0	0	No	Yes	1	My local vet AND a referral vet (neurologist)	Radiograph of spine (X-rays)	0	1	0
173	I agree	UK: England, Scotland, Wales, N. Ireland	UK	Mini Long	4.1	MLH	2009-02-03	8 weeks	6	2233	74.43	6to8	No	Bitch	Yes	FN	Under 6 months	5	BEFORE	Has not had, or sired, puppies	39	33	19	1.73684	1.7-1.9	2.05263	2.0to2.2	3	Kennel Club Assured Breeder	0	1	0	0	0	0	0	0	0	0	0	0	Yes	Yes	1	My local vet AND a referral vet (neurologist)	Blood tests, Radiograph of spine (X-rays), Myelogram of spine (X-rays with special dye injected into the spinal fluid)	1	1	1
1293	I agree	UK: England, Scotland, Wales, N. Ireland	UK	Mini Smooth	7	MSH	2008-11-24	Less than 8 weeks old	6	2261	75.37	6to8	No	Dog	Yes	MN	6	5	AFTER	Has not had, or sired, puppies	42	39	20	1.95	over1.9	2.1	2.0to2.2	4	Kennel Club Assured Breeder	0	1	0	0	0	0	0	0	0	0	0	0	Yes	Yes	1	My local vet AND a referral vet (neurologist)	Radiograph of spine (X-rays), Myelogram of spine (X-rays with special dye injected into the spinal fluid)	0	1	1
1039	I agree	UK: England, Scotland, Wales, N. Ireland	UK	Mini Long	6.1	MLH	2003-09-05	Over 12 weeks	11	4162	138.73	over10	No	Dog	Yes	MN	1 Year	5	BEFORE	Has not had, or sired, puppies	35	29	13	2.23077	over1.9	2.69231	over2.2	3	I got this Dachshund from a Rescue organisation	0	0	0	0	0	0	0	0	0	1	0	0	Yes	Yes	1	My local vet AND a referral vet (neurologist)	Radiograph of spine (X-rays)	0	1	0
1690	I agree	UK: England, Scotland, Wales, N. Ireland	UK	Mini Smooth	11	MSH	2006-12-16	8 weeks	8	2977	99.23	8to10	No	Dog	No	ME	Not neutered	5	ENTIRE	Has not had, or sired, puppies	44	35	28	1.25	Aunder1.5	1.57143	1.0ls1.8	3	Kennel Club Assured Breeder	0	1	0	0	0	0	0	0	0	0	0	0	Yes	Yes	1	My local vet AND a referral vet (neurologist)	Myelogram of spine (X-rays with special dye injected into the spinal fluid)	0	0	1
1080	I agree	USA	USA	Mini Smooth	6.3	MSH	2008-11-14	8 weeks	6	2264	75.47	6to8	No	Dog	Yes	MN	6-12 months	5	BEFORE	Has not had, or sired, puppies	43	38	25	1.52	1.5-1.7	1.72	1.0ls1.8	3	Kennel Club Assured Breeder	0	1	0	0	0	0	0	0	0	0	0	0	No	Yes	1	My local vet AND a referral vet (neurologist)	Myelogram of spine (X-rays with special dye injected into the spinal fluid)	0	0	1
1919	I agree	UK: England, Scotland, Wales, N. Ireland	UK	Wire	13.5	SWH	2003-04-01	11-12 weeks	11	4367	145.57	over10	No	Dog	No	ME	Not neutered	5	ENTIRE	Has not had, or sired, puppies	68	45	38	1.18421	Aunder1.5	1.78947	1.0ls1.8	3	Kennel Club Assured Breeder, Show breeder	0	1	0	1	0	0	0	0	0	0	0	0	Yes	Yes	1	My local vet	Blood tests	1	0	0
1113	I agree	UK: England, Scotland, Wales, N. Ireland	UK	Smooth	6.4	SSH	2006-01-04	8 weeks	9	3310	110.33	8to10	No	Dog	Yes	MN	6-12 months	5	BEFORE	Has not had, or sired, puppies	49	44	19	2.31579	over1.9	2.57895	over2.2	3	Show breeder, I imported this Dachshund to the UK	0	0	0	1	0	0	0	0	0	0	1	0	No	Yes	1	My local vet	Myelogram of spine (X-rays with special dye injected into the spinal fluid)	0	0	1
606	I agree	Australia	Australia	Mini Wire	5	MWH	2001-05-12	8 weeks	13	5062	168.73	over10	No	Dog	No	ME	Not neutered	5	ENTIRE	Has not had, or sired, puppies	45	40	15	2.66667	over1.9	3	over2.2	2	Kennel Club Assured Breeder, Show breeder	0	1	0	1	0	0	0	0	0	0	0	0	No	Yes	1	My local vet AND a referral vet (neurologist)	Myelogram of spine (X-rays with special dye injected into the spinal fluid)	0	0	1
878	I agree	UK: England, Scotland, Wales, N. Ireland	UK	Mini Smooth	5.7	MSH	2006-09-17	8 weeks	8	3064	102.13	8to10	No	Dog	Yes	MN	6-12 months	5	BEFORE	Has not had, or sired, puppies	41	37	20	1.85	1.7-1.9	2.05	2.0to2.2	3	Hobby breeder (they have bred before or since)	0	0	0	0	0	1	0	0	0	0	0	0	Yes	Yes	1	My local vet AND a referral vet (neurologist)	Blood tests, Radiograph of spine (X-rays), MRI scan of spine	1	1	0
1065	I agree	Australia	Australia	Mini Smooth	6.2	MSH	2008-12-21	8 weeks	6	2283	76.1	6to8	No	Dog	Yes	MN	6-12 months	5	BEFORE	Has not had, or sired, puppies	44	37	20	1.85	1.7-1.9	2.2	2.0to2.2	2	Hobby breeder (they have bred before or since)	0	0	0	0	0	1	0	0	0	0	0	0	No	Yes	1	My local vet AND a referral vet (neurologist)	Radiograph of spine (X-rays), Myelogram of spine (X-rays with special dye injected into the spinal fluid), MRI scan of spine	0	1	1
649	I agree	UK: England, Scotland, Wales, N. Ireland	UK	Mini Smooth	5.148	MSH	2008-08-08	8 weeks	6	2373	79.1	6to8	No	Bitch	Yes	FN	6-12 months	5	BEFORE	Has not had, or sired, puppies	47	36	19	1.89474	1.7-1.9	2.47368	over2.2	2	Kennel Club Assured Breeder	0	1	0	0	0	0	0	0	0	0	0	0	Yes	Yes	1	My local vet AND a referral vet (neurologist)	Radiograph of spine (X-rays), MRI scan of spine	0	1	0
877	I agree	UK: England, Scotland, Wales, N. Ireland	UK	Mini Smooth	5.7	MSH	2008-04-22	8 weeks	6	2477	82.57	6to8	No	Dog	Yes	MN	6-12 months	5	BEFORE	Has not had, or sired, puppies	33	36	21	1.71429	1.7-1.9	1.57143	1.0ls1.8	3	Kennel Club Assured Breeder	0	1	0	0	0	0	0	0	0	0	0	0	Yes	Yes	1	My local vet AND a referral vet (neurologist)	MRI scan of spine	0	0	0
1196	I agree	UK: England, Scotland, Wales, N. Ireland	UK	Mini Long	6.7	MLH	2007-04-14	Over 12 weeks	7	2872	95.73	6to8	No	Dog	No	ME	Not neutered	5	ENTIRE	Has not had, or sired, puppies	40.5	35.5	25.5	1.39216	Aunder1.5	1.58824	1.0ls1.8	3	Kennel Club Assured Breeder	0	1	0	0	0	0	0	0	0	0	0	0	Yes	Yes	1	My local vet AND a referral vet (neurologist)	MRI scan of spine	0	0	0
486	I agree	USA	USA	Mini Smooth	5	MSH	2007-09-12	11-12 weeks	7	2692	89.73	6to8	No	Dog	Yes	MN	6-12 months	5	BEFORE	Has not had, or sired, puppies	40.5	36	25	1.44	Aunder1.5	1.62	1.0ls1.8	2	Breed Club member, Commercial breeder (advertises and sells multiple breeds)	0	0	1	0	0	0	1	0	0	0	0	0	No	Yes	1	My local vet AND a referral vet (neurologist)	Myelogram of spine (X-rays with special dye injected into the spinal fluid), MRI scan of spine	0	0	1
1266	I agree	UK: England, Scotland, Wales, N. Ireland	UK	Smooth	7	SSH	2009-05-04	8 weeks	5	2101	70.03	4to6	No	Dog	Yes	MN	6-12 months	5	BEFORE	Has not had, or sired, puppies	41	35	23	1.52174	1.5-1.7	1.78261	1.0ls1.8	3	Kennel Club Assured Breeder	0	1	0	0	0	0	0	0	0	0	0	0	Yes	Yes	1	My local vet AND a referral vet (neurologist)	MRI scan of spine	0	0	0
364	I agree	UK: England, Scotland, Wales, N. Ireland	UK	Mini Smooth	4.6	MSH	2006-10-08	9-10 weeks	8	3044	101.47	8to10	No	Bitch	Yes	FN	Under 6 months	5	BEFORE	Has not had, or sired, puppies	36	34	20	1.7	1.5-1.7	1.8	1.0ls1.8	3	Show breeder	0	0	0	1	0	0	0	0	0	0	0	0	Yes	Yes	1	My local vet AND a referral vet (neurologist)	MRI scan of spine	0	0	0
746	I agree	UK: England, Scotland, Wales, N. Ireland	UK	Smooth	5.45	SSH	2008-09-08	11-12 weeks	6	2356	78.53	6to8	No	Bitch	Yes	FN	6-12 months	5	BEFORE	Has not had, or sired, puppies	43	37	21	1.7619	1.7-1.9	2.04762	2.0to2.2	3	Kennel Club Assured Breeder	0	1	0	0	0	0	0	0	0	0	0	0	Yes	Yes	1	My local vet AND a referral vet (neurologist)	MRI scan of spine	0	0	0
140	I agree	UK: England, Scotland, Wales, N. Ireland	UK	Mini Smooth	4	MSH	2008-06-15	Less than 8 weeks old	6	2424	80.8	6to8	No	Bitch	Yes	FN	1 Year	5	BEFORE	Has not had, or sired, puppies	39	34	19	1.78947	1.7-1.9	2.05263	2.0to2.2	3	Kennel Club Assured Breeder	0	1	0	0	0	0	0	0	0	0	0	0	Yes	Yes	1	My local vet AND a referral vet (neurologist)	MRI scan of spine	0	0	0
848	I agree	Australia	Australia	Mini Long	5.6	MLH	2009-06-18	Over 12 weeks	5	2059	68.63	4to6	No	Dog	Yes	MN	4	5	BEFORE	Has not had, or sired, puppies	48	38	22	1.72727	1.7-1.9	2.18182	2.0to2.2	3	Kennel Club Assured Breeder, Breed Club member	0	1	1	0	0	0	0	0	0	0	0	0	No	Yes	1	My local vet AND a referral vet (neurologist)	MRI scan of spine	0	0	0
1068	I agree	UK: England, Scotland, Wales, N. Ireland	UK	Mini Smooth	6.2	MSH	2008-05-15	11-12 weeks	6	2465	82.17	6to8	No	Dog	Yes	MN	6-12 months	5	BEFORE	Has not had, or sired, puppies	43	39	19	2.05263	over1.9	2.26316	over2.2	3	I got this Dachshund from a Rescue organisation	0	0	0	0	0	0	0	0	0	1	0	0	Don't know	Yes	1	My local vet AND a referral vet (neurologist)	MRI scan of spine	0	0	0
1434	I agree	UK: England, Scotland, Wales, N. Ireland	UK	Mini Smooth	8	MSH	2008-06-24	11-12 weeks	6	2414	80.47	6to8	No	Dog	Yes	MN	2	5	BEFORE	Has not had, or sired, puppies	58.42	38.1	20.32	1.875	1.7-1.9	2.875	over2.2	4	Kennel Club Assured Breeder, Show breeder	0	1	0	1	0	0	0	0	0	0	0	0	Yes	Yes	1	My local vet AND a referral vet (neurologist)	MRI scan of spine	0	0	0
822	I agree	UK: England, Scotland, Wales, N. Ireland	UK	Smooth	5.5	SSH	2009-04-11	9-10 weeks	5	2170	72.33	6to8	No	Dog	No	ME	Not neutered	5	ENTIRE	Has not had, or sired, puppies	42	33	12	2.75	over1.9	3.5	over2.2	3	Kennel Club Assured Breeder, Show breeder	0	1	0	1	0	0	0	0	0	0	0	0	Yes	Yes	1	My local vet AND a referral vet (neurologist)	MRI scan of spine	0	0	0
1675	I agree	UK: England, Scotland, Wales, N. Ireland	UK	Smooth	10.7	SSH	2005-08-30	9-10 weeks	9	3443	114.77	8to10	No	Dog	Yes	MN	6-12 months	5	BEFORE	Has not had, or sired, puppies	Missing	Missing	Missing	Missing	Missing	Missing	Missing	1	Kennel Club Assured Breeder	0	1	0	0	0	0	0	0	0	0	0	0	Yes	Yes	1	My local vet AND a referral vet (neurologist)	MRI scan of spine	0	0	0
891	I agree	UK: England, Scotland, Wales, N. Ireland	UK	Mini Smooth	5.8	MSH	2009-08-24	Over 12 weeks	5	1988	66.27	4to6	No	Dog	No	ME	Not neutered	6	ENTIRE	Missing	45	37	22	1.68182	1.5-1.7	2.04545	2.0to2.2	3	Show breeder	0	0	0	1	0	0	0	0	0	0	0	0	Yes	Yes	1	My local vet AND a referral vet (neurologist)	Blood tests, Radiograph of spine (X-rays), MRI scan of spine	1	1	0
219	I agree	UK: England, Scotland, Wales, N. Ireland	UK	Mini Long	4.3	MLH	2008-01-15	9-10 weeks	7	2567	85.57	6to8	No	Bitch	No	FE	Not neutered	6	ENTIRE	Missing	40	38	18	2.11111	over1.9	2.22222	over2.2	3	Kennel Club Assured Breeder	0	1	0	0	0	0	0	0	0	0	0	0	Yes	Yes	1	My local vet AND a referral vet (neurologist)	MRI scan of spine	0	0	0
1464	I agree	USA	USA	Long	8.346	SLH	2008-05-22	Over 12 weeks	6	2438	81.27	6to8	No	Dog	Yes	MN	6-12 months	6	BEFORE	Don't know	48.26	43.18	24.13	1.78947	1.7-1.9	2	1.8to2.0	3	I got this Dachshund from a Rescue organisation	0	0	0	0	0	0	0	0	0	1	0	0	No	Yes	1	My local vet	Blood tests, Radiograph of spine (X-rays)	1	1	0
1465	I agree	USA	USA	Long	8.346	SLH	2008-05-22	Over 12 weeks	6	2438	81.27	6to8	No	Dog	Yes	MN	6-12 months	6	BEFORE	Don't know	48.26	43.18	24.13	1.78947	1.7-1.9	2	1.8to2.0	3	I got this Dachshund from a Rescue organisation	0	0	0	0	0	0	0	0	0	1	0	0	No	Yes	1	My local vet	Blood tests, Radiograph of spine (X-rays)	1	1	0
705	I agree	UK: England, Scotland, Wales, N. Ireland	UK	Mini Smooth	5.3	MSH	2006-04-03	Over 12 weeks	8	3268	108.93	8to10	No	Bitch	Yes	FN	5	6	BEFORE	Has had, or sired, 1 litter of puppies	35	30	17	1.76471	1.7-1.9	2.05882	2.0to2.2	3	Rehomed by previous owner	0	0	0	0	0	0	0	0	0	1	0	0	Don't know	Yes	1	My local vet AND a referral vet (neurologist)	Blood tests, MRI scan of spine	1	0	0
1578	I agree	UK: England, Scotland, Wales, N. Ireland	UK	Long	10	SLH	2000-09-26	I bred this dog & have owned it from birth	14	5242	174.73	over10	No	Bitch	Yes	FN	7	6	AFTER	Has had, or sired, 2 litters of puppies	57	45	29	1.55172	1.5-1.7	1.96552	1.8to2.0	3	I bred this Dachshund myself	1	0	0	0	0	0	0	0	0	0	0	0	Yes	Yes	1	My local vet AND a referral vet (neurologist)	Radiograph of spine (X-rays)	0	1	0
967	I agree	UK: England, Scotland, Wales, N. Ireland	UK	Mini Wire	6	MWH	2008-03-01	Over 12 weeks	7	2518	83.93	6to8	No	Bitch	Yes	FN	5	6	BEFORE	Has had, or sired, 2 litters of puppies	40	30	18	1.66667	1.5-1.7	2.22222	over2.2	3	I got this Dachshund from a Rescue organisation	0	0	0	0	0	0	0	0	0	1	0	0	Yes	Yes	1	My local vet AND a referral vet (neurologist)	Myelogram of spine (X-rays with special dye injected into the spinal fluid)	0	0	1
1138	I agree	UK: England, Scotland, Wales, N. Ireland	UK	Mini Smooth	6.5	MSH	2005-08-31	9-10 weeks	9	3443	114.77	8to10	No	Bitch	Yes	FN	6	6	AFTER	Has had, or sired, 3 or more litters	45	37	23	1.6087	1.5-1.7	1.95652	1.8to2.0	2	Hobby breeder (they have bred before or since)	0	0	0	0	0	1	0	0	0	0	0	0	Yes	Yes	1	My local vet AND a referral vet (neurologist)	Blood tests, Radiograph of spine (X-rays), MRI scan of spine	1	1	0
433	I agree	UK: England, Scotland, Wales, N. Ireland	UK	Mini Smooth	4.8	MSH	2005-01-16	8 weeks	10	3669	122.3	over10	No	Bitch	No	FE	Not neutered	6	ENTIRE	Has had, or sired, 3 or more litters	37	32	15	2.13333	over1.9	2.46667	over2.2	3	Hobby breeder (they have bred before or since)	0	0	0	0	0	1	0	0	0	0	0	0	Yes	Yes	1	My local vet AND a referral vet (neurologist)	MRI scan of spine	0	0	0
785	I agree	UK: England, Scotland, Wales, N. Ireland	UK	Mini Wire	5.5	MWH	2007-11-09	Over 12 weeks	7	2641	88.03	6to8	No	Dog	No	ME	Not neutered	6	ENTIRE	Has had, or sired, unknown numbers of litters before I owned her/him	40	33	20	1.65	1.5-1.7	2	1.8to2.0	3	via friends on social media - he had been bought as part of a breeding trio by someone who only wanted the two bitches	0	0	0	0	0	0	0	0	0	1	0	0	Yes	Yes	1	My local vet AND a referral vet (neurologist)	MRI scan of spine	0	0	0
728	I agree	UK: England, Scotland, Wales, N. Ireland	UK	Mini Wire	5.4	MWH	2009-11-09	Over 12 weeks	5	1888	62.93	4to6	No	Dog	No	ME	Not neutered	6	ENTIRE	Has had, or sired, unknown numbers of litters before I owned her/him	31	27	15	1.8	1.7-1.9	2.06667	2.0to2.2	3	Bough via FB group	0	0	0	0	0	0	0	0	0	0	0	0	Yes	Yes	1	My local vet AND a referral vet (neurologist)	MRI scan of spine	0	0	0
1239	I agree	UK: England, Scotland, Wales, N. Ireland	UK	Mini Wire	6.9	MWH	2006-07-07	9-10 weeks	8	3132	104.4	8to10	No	Dog	No	ME	Not neutered	6	ENTIRE	Has not had, or sired, puppies	43	38	24	1.58333	1.5-1.7	1.79167	1.0ls1.8	2	Kennel Club Assured Breeder, Show breeder	0	1	0	1	0	0	0	0	0	0	0	0	Yes	Yes	1	My local vet AND a referral vet (neurologist)	I don't know what tests were carried out	Missing	Missing	Missing
2025	I agree	UK: England, Scotland, Wales, N. Ireland	UK	Wire	23	SWH	2006-01-27	9-10 weeks	9	3293	109.77	8to10	No	Dog	No	ME	Not neutered	6	ENTIRE	Has not had, or sired, puppies	56	53	31	1.70968	1.7-1.9	1.80645	1.8to2.0	3	Kennel Club Assured Breeder	0	1	0	0	0	0	0	0	0	0	0	0	Yes	Yes	1	My local vet AND a referral vet (neurologist)	I don't know what tests were carried out	Missing	Missing	Missing
411	I agree	Australia	Australia	Mini Wire	4.8	MWH	2006-07-05	Over 12 weeks	8	3166	105.53	8to10	No	Bitch	Yes	FN	Under 6 months	6	BEFORE	Has not had, or sired, puppies	37	31	19	1.63158	1.5-1.7	1.94737	1.8to2.0	3	Kennel Club Assured Breeder	0	1	0	0	0	0	0	0	0	0	0	0	No	Yes	1	My local vet	I don't know what tests were carried out	Missing	Missing	Missing
765	I agree	UK: England, Scotland, Wales, N. Ireland	UK	Mini Smooth	5.5	MSH	2008-01-10	Less than 8 weeks old	7	2577	85.9	6to8	No	Dog	Yes	MN	6-12 months	6	BEFORE	Has not had, or sired, puppies	41	32	21	1.52381	1.5-1.7	1.95238	1.8to2.0	2	Commercial breeder (advertises and sells multiple breeds)	0	0	0	0	0	0	1	0	0	0	0	0	Yes	Yes	1	My local vet	I don't know what tests were carried out	Missing	Missing	Missing
1737	I agree	UK: England, Scotland, Wales, N. Ireland	UK	Smooth	11.2	SSH	2007-04-29	8 weeks	7	2836	94.53	6to8	No	Bitch	No	FE	Not neutered	6	ENTIRE	Has not had, or sired, puppies	59	49	30	1.63333	1.5-1.7	1.96667	1.8to2.0	3	Breed Club member, Show breeder	0	0	1	1	0	0	0	0	0	0	0	0	Yes	Yes	1	My local vet	I don't know what tests were carried out	Missing	Missing	Missing
738	I agree	UK: England, Scotland, Wales, N. Ireland	UK	Mini Long	5.4	MLH	2007-03-20	Over 12 weeks	8	2886	96.2	8to10	No	Dog	No	ME	Not neutered	6	ENTIRE	Has not had, or sired, puppies	41	44	18.5	2.37838	over1.9	2.21622	over2.2	3	Breed Club member	0	0	1	0	0	0	0	0	0	0	0	0	Yes	Yes	1	My local vet	I don't know what tests were carried out	Missing	Missing	Missing
818	I agree	UK: England, Scotland, Wales, N. Ireland	UK	Mini Smooth	5.5	MSH	2007-04-25	9-10 weeks	7	2841	94.7	6to8	No	Dog	No	ME	Not neutered	6	ENTIRE	Has not had, or sired, puppies	52	44	22	2	over1.9	2.36364	over2.2	3	Kennel Club Assured Breeder	0	1	0	0	0	0	0	0	0	0	0	0	Yes	Yes	1	My local vet	I don't know what tests were carried out	Missing	Missing	Missing
1527	I agree	UK: England, Scotland, Wales, N. Ireland	UK	Mini Long	9	MLH	2009-01-16	Less than 8 weeks old	6	2209	73.63	6to8	No	Bitch	Yes	FN	6-12 months	6	BEFORE	Has not had, or sired, puppies	Missing	Missing	Missing	Missing	Missing	Missing	Missing	4	Hobby breeder (they have bred before or since)	0	0	0	0	0	1	0	0	0	0	0	0	Yes	Yes	1	My local vet	I don't know what tests were carried out	Missing	Missing	Missing
832	I agree	USA	USA	Mini Smooth	5.5	MSH	2005-11-01	Less than 8 weeks old	9	3371	112.37	8to10	No	Dog	Yes	MN	6-12 months	6	BEFORE	Has not had, or sired, puppies	Missing	Missing	Missing	Missing	Missing	Missing	Missing	1	Hobby breeder (they have bred before or since)	0	0	0	0	0	1	0	0	0	0	0	0	No	Yes	1	My local vet AND a referral vet (neurologist)	I don't know what tests were carried out	Missing	Missing	Missing
285	I agree	UK: England, Scotland, Wales, N. Ireland	UK	Mini Wire	4.5	MWH	2006-10-16	Missing	8	3065	102.17	8to10	No	Bitch	No	FE	Not neutered	6	ENTIRE	Has not had, or sired, puppies	42	32	20	1.6	1.5-1.7	2.1	2.0to2.2	3	Kennel Club Assured Breeder	0	1	0	0	0	0	0	0	0	0	0	0	Yes	Yes	1	My local vet AND a referral vet (neurologist)	Blood tests, Radiograph of spine (X-rays), CT scan of spine	1	1	0
1189	I agree	USA	USA	Mini Smooth	6.6	MSH	2004-06-29	Less than 8 weeks old	10	3875	129.17	over10	No	Dog	Yes	MN	6-12 months	6	BEFORE	Has not had, or sired, puppies	41	34	22	1.54545	1.5-1.7	1.86364	1.8to2.0	3	Hobby breeder (they have bred before or since)	0	0	0	0	0	1	0	0	0	0	0	0	No	Yes	1	My local vet AND a referral vet (neurologist)	CT scan of spine	0	0	0
1559	I agree	UK: England, Scotland, Wales, N. Ireland	UK	Mini Smooth	9.8	MSH	2006-11-03	8 weeks	8	3015	100.5	8to10	No	Dog	Yes	MN	8	6	AFTER	Has not had, or sired, puppies	50	45	25	1.8	1.7-1.9	2	1.8to2.0	4	Kennel Club Assured Breeder	0	1	0	0	0	0	0	0	0	0	0	0	Yes	Yes	1	My local vet AND a referral vet (neurologist)	CT scan of spine	0	0	0
908	I agree	UK: England, Scotland, Wales, N. Ireland	UK	Mini Smooth	5.9	MSH	2006-05-23	I bred this dog & have owned it from birth	8	3180	106	8to10	No	Dog	Yes	MN	1 Year	6	BEFORE	Has not had, or sired, puppies	43	34	21	1.61905	1.5-1.7	2.04762	2.0to2.2	3	I bred this Dachshund myself	1	0	0	0	0	0	0	0	0	0	0	0	Yes	Yes	1	My local vet AND a referral vet (neurologist)	CT scan of spine	0	0	0
1484	I agree	Europe	Europe	Long	8.5	SLH	2005-01-10	11-12 weeks	10	3670	122.33	over10	No	Dog	No	ME	Not neutered	6	ENTIRE	Has not had, or sired, puppies	Missing	Missing	Missing	Missing	Missing	Missing	Missing	3	Pet Shop	0	0	0	0	0	0	0	0	1	0	0	0	No	Yes	1	My local vet AND a referral vet (neurologist)	Blood tests, Radiograph of spine (X-rays), CT scan of spine, MRI scan of spine	1	1	0
1342	I agree	Currently in Canada, but Cocoa's first five years of life were in the US.	Canada	Long	7.4	SLH	2007-10-25	8 weeks	7	2676	89.2	6to8	No	Bitch	Yes	FN	7	6	AFTER	Has not had, or sired, puppies	58	46	31	1.48387	Aunder1.5	1.87097	1.8to2.0	3	Commercial breeder (advertises and sells multiple breeds), Puppy Farm (you may not have realised this at the time), Pet Shop, Bought at Petland in Fort Wayne, Indiana.	0	0	0	0	0	0	1	1	1	0	0	0	No	Yes	1	My local vet AND a referral vet (neurologist)	Radiograph of spine (X-rays), CT scan of spine, MRI scan of spine	0	0	0
1712	I agree	Australia	Australia	Smooth	11	SSH	2005-05-10	11-12 weeks	9	3603	120.1	over10	No	Bitch	Yes	FN	1 Year	6	BEFORE	Has not had, or sired, puppies	65	42	25	1.68	1.5-1.7	2.6	over2.2	3	Kennel Club Assured Breeder	0	1	0	0	0	0	0	0	0	0	0	0	No	Yes	1	My local vet AND a referral vet (neurologist)	Blood tests, CT scan of spine, MRI scan of spine	1	0	0
1024	I agree	UK: England, Scotland, Wales, N. Ireland	UK	Smooth	6	SSH	2009-03-13	8 weeks	6	2212	73.73	6to8	No	Dog	No	ME	Not neutered	6	ENTIRE	Has not had, or sired, puppies	Missing	Missing	Missing	Missing	Missing	Missing	Missing	2	Kennel Club Assured Breeder	0	1	0	0	0	0	0	0	0	0	0	0	Yes	Yes	1	My local vet AND a referral vet (neurologist)	CT scan of spine, MRI scan of spine	0	0	0
1126	I agree	UK: England, Scotland, Wales, N. Ireland	UK	Mini Long	6.5	MLH	2006-02-28	8 weeks	9	3290	109.67	8to10	No	Dog	Yes	MN	2	6	BEFORE	Has not had, or sired, puppies	44	38	26	1.46154	Aunder1.5	1.69231	1.0ls1.8	3	Kennel Club Assured Breeder	0	1	0	0	0	0	0	0	0	0	0	0	Yes	Yes	1	My local vet AND a referral vet (neurologist)	Blood tests, Radiograph of spine (X-rays)	1	1	0
1363	I agree	UK: England, Scotland, Wales, N. Ireland	UK	Mini Wire	7.5	MWH	2005-02-15	8 weeks	10	3639	121.3	over10	No	Bitch	Yes	FN	6-12 months	6	BEFORE	Has not had, or sired, puppies	43	38	23	1.65217	1.5-1.7	1.86957	1.8to2.0	3	Hobby breeder (they have bred before or since)	0	0	0	0	0	1	0	0	0	0	0	0	Yes	Yes	1	My local vet AND a referral vet (neurologist)	Radiograph of spine (X-rays), Myelogram of spine (X-rays with special dye injected into the spinal fluid)	0	1	1
1051	I agree	UK: England, Scotland, Wales, N. Ireland	UK	Mini Long	6.2	MLH	2007-03-03	9-10 weeks	8	2902	96.73	8to10	No	Bitch	Yes	FN	6-12 months	6	BEFORE	Has not had, or sired, puppies	48	38	25	1.52	1.5-1.7	1.92	1.8to2.0	3	Commercial breeder (advertises and sells multiple breeds)	0	0	0	0	0	0	1	0	0	0	0	0	Yes	Yes	1	My local vet	Blood tests, Radiograph of spine (X-rays)	1	1	0
1932	I agree	UK: England, Scotland, Wales, N. Ireland	UK	Smooth	14	SSH	2007-11-08	11-12 weeks	7	2645	88.17	6to8	No	Dog	No	ME	Not neutered	6	ENTIRE	Has not had, or sired, puppies	60	45	30	1.5	1.5-1.7	2	1.8to2.0	3	Kennel Club Assured Breeder, Breed Club member	0	1	1	0	0	0	0	0	0	0	0	0	Yes	Yes	1	My local vet AND a referral vet (neurologist)	Blood tests, Radiograph of spine (X-rays), Myelogram of spine (X-rays with special dye injected into the spinal fluid)	1	1	1
1546	I agree	UK: England, Scotland, Wales, N. Ireland	UK	Wire	9.5	SWH	2007-10-16	Over 12 weeks	7	2667	88.9	6to8	No	Bitch	Yes	FN	3	6	BEFORE	Has not had, or sired, puppies	59	45	29	1.55172	1.5-1.7	2.03448	2.0to2.2	3	Kennel Club Assured Breeder, Breed Club member, Show breeder	0	1	1	1	0	0	0	0	0	0	0	0	Yes	Yes	1	My local vet AND a referral vet (neurologist)	Radiograph of spine (X-rays)	0	1	0
1331	I agree	UK: England, Scotland, Wales, N. Ireland	UK	Mini Wire	7.2	MWH	2005-03-02	11-12 weeks	10	3625	120.83	over10	No	Dog	No	ME	Not neutered	6	ENTIRE	Has not had, or sired, puppies	38	43	18	2.38889	over1.9	2.11111	2.0to2.2	3	Breed Club member, Show breeder	0	0	1	1	0	0	0	0	0	0	0	0	Yes	Yes	1	My local vet	Radiograph of spine (X-rays)	0	1	0
1453	I agree	USA	USA	Smooth	8.2	SSH	2004-12-04	Over 12 weeks	10	3704	123.47	over10	No	Dog	Yes	MN	6-12 months	6	BEFORE	Has not had, or sired, puppies	44	38	18	2.11111	over1.9	2.44444	over2.2	2	family friend	0	0	0	0	1	0	0	0	0	0	0	0	No	Yes	1	My local vet	Radiograph of spine (X-rays), Myelogram of spine (X-rays with special dye injected into the spinal fluid)	0	1	1
999	I agree	Canada	Canada	Mini Long	6	MLH	2008-07-20	8 weeks	6	2379	79.3	6to8	No	Dog	Yes	MN	6-12 months	6	BEFORE	Has not had, or sired, puppies	43	35	17	2.05882	over1.9	2.52941	over2.2	3	Hobby breeder (they have bred before or since)	0	0	0	0	0	1	0	0	0	0	0	0	No	Yes	1	My local vet	Radiograph of spine (X-rays)	0	1	0
1328	I agree	UK: England, Scotland, Wales, N. Ireland	UK	Mini Wire	7.2	MWH	2005-03-02	11-12 weeks	10	3637	121.23	over10	No	Dog	No	ME	Not neutered	6	ENTIRE	Has not had, or sired, puppies	43	38	17	2.23529	over1.9	2.52941	over2.2	3	Breed Club member, Show breeder	0	0	1	1	0	0	0	0	0	0	0	0	Yes	Yes	1	My local vet	Radiograph of spine (X-rays)	0	1	0
1528	I agree	UK: England, Scotland, Wales, N. Ireland	UK	Mini Long	9	MLH	2008-01-08	Less than 8 weeks old	7	2617	87.23	6to8	No	Dog	No	ME	Not neutered	6	ENTIRE	Has not had, or sired, puppies	Missing	Missing	Missing	Missing	Missing	Missing	Missing	2	Breed Club member	0	0	1	0	0	0	0	0	0	0	0	0	Yes	Yes	1	My local vet	Radiograph of spine (X-rays)	0	1	0
1696	I agree	UK: England, Scotland, Wales, N. Ireland	UK	Mini Smooth	11	MSH	2007-10-17	8 weeks	7	2672	89.07	6to8	No	Dog	No	ME	Not neutered	6	ENTIRE	Has not had, or sired, puppies	47	38	27.5	1.38182	Aunder1.5	1.70909	1.0ls1.8	4	Kennel Club Assured Breeder	0	1	0	0	0	0	0	0	0	0	0	0	Yes	Yes	1	My local vet AND a referral vet (neurologist)	Myelogram of spine (X-rays with special dye injected into the spinal fluid)	0	0	1
251	I agree	Australia	Australia	Smooth	4.5	SSH	2008-03-10	9-10 weeks	7	2510	83.67	6to8	No	Bitch	Yes	FN	Under 6 months	6	BEFORE	Has not had, or sired, puppies	38	28	21	1.33333	Aunder1.5	1.80952	1.8to2.0	3	Hobby breeder (they have bred before or since)	0	0	0	0	0	1	0	0	0	0	0	0	No	Yes	1	My local vet AND a referral vet (neurologist)	Myelogram of spine (X-rays with special dye injected into the spinal fluid)	0	0	1
546	I agree	UK: England, Scotland, Wales, N. Ireland	UK	Mini Smooth	5	MSH	2008-01-13	11-12 weeks	7	2569	85.63	6to8	No	Bitch	Yes	FN	6-12 months	6	BEFORE	Has not had, or sired, puppies	40	33	19	1.73684	1.7-1.9	2.10526	2.0to2.2	1	Puppy Farm (you may not have realised this at the time)	0	0	0	0	0	0	0	1	0	0	0	0	Yes	Yes	1	My local vet AND a referral vet (neurologist)	Myelogram of spine (X-rays with special dye injected into the spinal fluid)	0	0	1
547	I agree	UK: England, Scotland, Wales, N. Ireland	UK	Mini Smooth	5	MSH	2008-01-13	11-12 weeks	7	2569	85.63	6to8	No	Bitch	Yes	FN	6-12 months	6	BEFORE	Has not had, or sired, puppies	40	33	19	1.73684	1.7-1.9	2.10526	2.0to2.2	1	Puppy Farm (you may not have realised this at the time)	0	0	0	0	0	0	0	1	0	0	0	0	Yes	Yes	1	My local vet AND a referral vet (neurologist)	Myelogram of spine (X-rays with special dye injected into the spinal fluid)	0	0	1
948	I agree	UK: England, Scotland, Wales, N. Ireland	UK	Mini Smooth	6	MSH	2005-06-10	8 weeks	9	3525	117.5	8to10	No	Bitch	Yes	FN	5	6	BEFORE	Has not had, or sired, puppies	38	28	18	1.55556	1.5-1.7	2.11111	2.0to2.2	3	Kennel Club Assured Breeder	0	1	0	0	0	0	0	0	0	0	0	0	Yes	Yes	1	My local vet AND a referral vet (neurologist)	Myelogram of spine (X-rays with special dye injected into the spinal fluid)	0	0	1
1610	I agree	UK: England, Scotland, Wales, N. Ireland	UK	Wire	10	SWH	2007-01-15	9-10 weeks	8	2941	98.03	8to10	No	Bitch	Yes	FN	1 Year	6	BEFORE	Has not had, or sired, puppies	55	50	25	2	over1.9	2.2	2.0to2.2	1	Kennel Club Assured Breeder	0	1	0	0	0	0	0	0	0	0	0	0	Yes	Yes	1	My local vet AND a referral vet (neurologist)	Myelogram of spine (X-rays with special dye injected into the spinal fluid)	0	0	1
1120	I agree	UK: England, Scotland, Wales, N. Ireland	UK	Mini Wire	6.5	MWH	2007-02-22	Less than 8 weeks old	8	2909	96.97	8to10	No	Dog	Yes	MN	7	6	AFTER	Has not had, or sired, puppies	46	37	28	1.32143	Aunder1.5	1.64286	1.0ls1.8	3	Kennel Club Assured Breeder	0	1	0	0	0	0	0	0	0	0	0	0	Yes	Yes	1	My local vet AND a referral vet (neurologist)	Blood tests, Radiograph of spine (X-rays), MRI scan of spine	1	1	0
1151	I agree	UK: England, Scotland, Wales, N. Ireland	UK	Mini Long	6.5	MLH	2005-04-28	Over 12 weeks	9	3596	119.87	8to10	No	Dog	Yes	MN	2	6	BEFORE	Has not had, or sired, puppies	44	38	22	1.72727	1.7-1.9	2	1.8to2.0	3	Private rescue	0	0	0	0	0	0	0	0	0	1	0	0	Yes	Yes	1	My local vet AND a referral vet (neurologist)	Blood tests, Radiograph of spine (X-rays), MRI scan of spine	1	1	0
706	I agree	UK: England, Scotland, Wales, N. Ireland	UK	Mini Wire	5.3	MWH	2005-05-25	8 weeks	9	3534	117.8	8to10	No	Bitch	Yes	FN	6-12 months	6	BEFORE	Has not had, or sired, puppies	36	32	18	1.77778	1.7-1.9	2	1.8to2.0	3	Hobby breeder (they have bred before or since)	0	0	0	0	0	1	0	0	0	0	0	0	Yes	Yes	1	My local vet AND a referral vet (neurologist)	Radiograph of spine (X-rays), MRI scan of spine	0	1	0
812	I agree	UK: England, Scotland, Wales, N. Ireland	UK	Mini Wire	5.5	MWH	2007-07-01	8 weeks	7	2773	92.43	6to8	No	Bitch	Yes	FN	4	6	BEFORE	Has not had, or sired, puppies	44	38	20	1.9	1.7-1.9	2.2	2.0to2.2	2	Kennel Club Assured Breeder, Breed Club member, Show breeder	0	1	1	1	0	0	0	0	0	0	0	0	Yes	Yes	1	My local vet AND a referral vet (neurologist)	Radiograph of spine (X-rays), MRI scan of spine	0	1	0
181	I agree	UK: England, Scotland, Wales, N. Ireland	UK	Mini Wire	4.2	MWH	2008-03-11	Over 12 weeks	7	2520	84	6to8	No	Bitch	Yes	FN	1 Year	6	BEFORE	Has not had, or sired, puppies	36	Missing	30	Missing	Missing	1.2	1.0ls1.8	3	Kennel Club Assured Breeder	0	1	0	0	0	0	0	0	0	0	0	0	Yes	Yes	1	My local vet AND a referral vet (neurologist)	MRI scan of spine	0	0	0
382	I agree	UK: England, Scotland, Wales, N. Ireland	UK	Mini Long	4.7	MLH	2004-01-14	9-10 weeks	11	4064	135.47	over10	No	Dog	Yes	MN	Under 6 months	6	BEFORE	Has not had, or sired, puppies	44	37	24	1.54167	1.5-1.7	1.83333	1.8to2.0	3	Kennel Club Assured Breeder	0	1	0	0	0	0	0	0	0	0	0	0	Yes	Yes	1	My local vet AND a referral vet (neurologist)	MRI scan of spine	0	0	0
938	I agree	UK: England, Scotland, Wales, N. Ireland	UK	Mini Smooth	6	MSH	2007-12-10	9-10 weeks	7	2600	86.67	6to8	No	Dog	Yes	MN	6-12 months	6	BEFORE	Has not had, or sired, puppies	46	37	25	1.48	Aunder1.5	1.84	1.8to2.0	3	Kennel Club Assured Breeder	0	1	0	0	0	0	0	0	0	0	0	0	Yes	Yes	1	My local vet AND a referral vet (neurologist)	MRI scan of spine	0	0	0
1492	I agree	UK: England, Scotland, Wales, N. Ireland	UK	Smooth	8.65	SSH	2008-04-27	8 weeks	6	2473	82.43	6to8	No	Bitch	Yes	FN	6-12 months	6	BEFORE	Has not had, or sired, puppies	50	44	27	1.62963	1.5-1.7	1.85185	1.8to2.0	2	Kennel Club Assured Breeder	0	1	0	0	0	0	0	0	0	0	0	0	Yes	Yes	1	My local vet AND a referral vet (neurologist)	MRI scan of spine	0	0	0
767	I agree	UK: England, Scotland, Wales, N. Ireland	UK	Mini Smooth	5.5	MSH	2007-07-27	Over 12 weeks	7	2767	92.23	6to8	No	Dog	Yes	MN	4	6	BEFORE	Has not had, or sired, puppies	44	36	23	1.56522	1.5-1.7	1.91304	1.8to2.0	3	Breed Club member, Show breeder	0	0	1	1	0	0	0	0	0	0	0	0	Yes	Yes	1	My local vet	MRI scan of spine	0	0	0
675	I agree	UK: England, Scotland, Wales, N. Ireland	UK	Mini Smooth	5.2	MSH	2007-12-12	8 weeks	7	2609	86.97	6to8	No	Bitch	Yes	FN	1 Year	6	BEFORE	Has not had, or sired, puppies	40	36	20.5	1.7561	1.7-1.9	1.95122	1.8to2.0	2	Kennel Club Assured Breeder	0	1	0	0	0	0	0	0	0	0	0	0	Yes	Yes	1	My local vet AND a referral vet (neurologist)	Myelogram of spine (X-rays with special dye injected into the spinal fluid), MRI scan of spine	0	0	1
558	I agree	USA	USA	Mini Long	5	MLH	2004-04-03	9-10 weeks	10	3949	131.63	over10	No	Bitch	Yes	FN	Under 6 months	6	BEFORE	Has not had, or sired, puppies	36	32	18	1.77778	1.7-1.9	2	1.8to2.0	3	Hobby breeder (they have bred before or since)	0	0	0	0	0	1	0	0	0	0	0	0	No	Yes	1	My local vet AND a referral vet (neurologist)	MRI scan of spine	0	0	0
898	I agree	UK: England, Scotland, Wales, N. Ireland	UK	Smooth	5.8	SSH	2006-07-23	11-12 weeks	8	3119	103.97	8to10	No	Bitch	Yes	FN	6-12 months	6	BEFORE	Has not had, or sired, puppies	43	40	20	2	over1.9	2.15	2.0to2.2	3	Kennel Club Assured Breeder	0	1	0	0	0	0	0	0	0	0	0	0	Yes	Yes	1	My local vet AND a referral vet (neurologist)	Blood tests, MRI scan of spine	1	0	0
924	I agree	UK: England, Scotland, Wales, N. Ireland	UK	Mini Smooth	5.96	MSH	2003-02-02	9-10 weeks	12	4391	146.37	over10	No	Bitch	Yes	FN	1 Year	6	BEFORE	Has not had, or sired, puppies	42	40	17	2.35294	over1.9	2.47059	over2.2	3	Hobby breeder (they have bred before or since)	0	0	0	0	0	1	0	0	0	0	0	0	Yes	Yes	1	My local vet AND a referral vet (neurologist)	MRI scan of spine	0	0	0
1440	I agree	UK: England, Scotland, Wales, N. Ireland	UK	Mini Smooth	8	MSH	2006-08-12	11-12 weeks	8	3116	103.87	8to10	No	Bitch	Yes	FN	1 Year	6	BEFORE	Has not had, or sired, puppies	49	44	14	3.14286	over1.9	3.5	over2.2	4	Kennel Club Assured Breeder	0	1	0	0	0	0	0	0	0	0	0	0	Yes	Yes	1	My local vet AND a referral vet (neurologist)	MRI scan of spine	0	0	0
1184	I agree	UK: England, Scotland, Wales, N. Ireland	UK	Mini Smooth	6.5	MSH	2008-03-15	9-10 weeks	7	2516	83.87	6to8	No	Bitch	Yes	FN	6-12 months	6	BEFORE	Has not had, or sired, puppies	Missing	Missing	Missing	Missing	Missing	Missing	Missing	3	Kennel Club Assured Breeder	0	1	0	0	0	0	0	0	0	0	0	0	Yes	Yes	1	My local vet AND a referral vet (neurologist)	MRI scan of spine	0	0	0
1094	I agree	USA	USA	Smooth	6.35	SSH	2007-05-25	8 weeks	7	2805	93.5	6to8	No	Bitch	Yes	FN	Under 6 months	6	BEFORE	Has not had, or sired, puppies	Missing	Missing	Missing	Missing	Missing	Missing	Missing	3	Hobby breeder (they have bred before or since)	0	0	0	0	0	1	0	0	0	0	0	0	No	Yes	1	My local vet AND a referral vet (neurologist)	MRI scan of spine	0	0	0
1430	I agree	USA	USA	Mini Smooth	8	MSH	2003-09-21	8 weeks	11	4147	138.23	over10	No	Bitch	No	FE	Not neutered	7	ENTIRE	Missing	45	38	21	1.80952	1.7-1.9	2.14286	2.0to2.2	3	Hobby breeder (this was their 1st litter)	0	0	0	0	1	0	0	0	0	0	0	0	No	Yes	1	My local vet	Radiograph of spine (X-rays)	0	1	0
1370	I agree	Australia	Australia	Mini Smooth	7.5	MSH	2005-12-05	Less than 8 weeks old	9	3366	112.2	8to10	No	Dog	Yes	MN	6-12 months	7	BEFORE	Missing	41	46	22	2.09091	over1.9	1.86364	1.8to2.0	4	Hobby breeder (they have bred before or since)	0	0	0	0	0	1	0	0	0	0	0	0	No	Yes	1	My local vet	Blood tests	1	0	0
956	I agree	UK: England, Scotland, Wales, N. Ireland	UK	Smooth	6	SSH	2007-08-17	8 weeks	7	2726	90.87	6to8	No	Dog	Yes	MN	6-12 months	7	BEFORE	Missing	42	36	22	1.63636	1.5-1.7	1.90909	1.8to2.0	3	Kennel Club Assured Breeder	0	1	0	0	0	0	0	0	0	0	0	0	Yes	Yes	1	My local vet AND a referral vet (neurologist)	MRI scan of spine	0	0	0
1444	I agree	But I have owned Dachshunds in Britain in the past British bred	UK	Mini Wire	8	MWH	2007-07-09	9-10 weeks	7	2814	93.8	6to8	No	Bitch	Yes	FN	7	7	AFTER	Has had, or sired, 1 litter of puppies	Missing	Missing	Missing	Missing	Missing	Missing	Missing	3	Hobby breeder (they have bred before or since)	0	0	0	0	0	1	0	0	0	0	0	0	No	Yes	1	My local vet AND a referral vet (neurologist)	Blood tests, CT scan of spine	1	0	0
1650	I agree	UK: England, Scotland, Wales, N. Ireland	UK	Wire	10.5	SWH	2007-07-05	Over 12 weeks	7	2811	93.7	6to8	No	Bitch	Yes	FN	4	7	BEFORE	Has had, or sired, 1 litter of puppies	51	40	25	1.6	1.5-1.7	2.04	2.0to2.2	3	Kennel Club Assured Breeder	0	1	0	0	0	0	0	0	0	0	0	0	Yes	Yes	1	My local vet AND a referral vet (neurologist)	Myelogram of spine (X-rays with special dye injected into the spinal fluid)	0	0	1
1704	I agree	UK: England, Scotland, Wales, N. Ireland	UK	Wire	11	SWH	2006-12-02	I bred this dog & have owned it from birth	8	3027	100.9	8to10	No	Bitch	No	FE	Not neutered	7	ENTIRE	Has had, or sired, 1 litter of puppies	50	40	25	1.6	1.5-1.7	2	1.8to2.0	3	I bred this Dachshund myself	1	0	0	0	0	0	0	0	0	0	0	0	Yes	Yes	1	My local vet AND a referral vet (neurologist)	MRI scan of spine	0	0	0
459	I agree	UK: England, Scotland, Wales, N. Ireland	UK	Mini Smooth	4.9	MSH	2005-06-12	11-12 weeks	9	3527	117.57	8to10	No	Bitch	No	FE	Not neutered	7	ENTIRE	Has had, or sired, 1 litter of puppies	38	32	18	1.77778	1.7-1.9	2.11111	2.0to2.2	3	Kennel Club Assured Breeder, Breed Club member, Show breeder	0	1	1	1	0	0	0	0	0	0	0	0	Yes	Yes	1	My local vet AND a referral vet (neurologist)	MRI scan of spine	0	0	0
402	I agree	USA	USA	Mini Smooth	4.8	MSH	2007-09-21	11-12 weeks	7	2683	89.43	6to8	No	Dog	No	ME	Not neutered	7	ENTIRE	Has had, or sired, 2 litters of puppies	63.5	53.4	38	1.40526	Aunder1.5	1.67105	1.0ls1.8	3	Kennel Club Assured Breeder	0	1	0	0	0	0	0	0	0	0	0	0	Don't know	Yes	1	My local vet AND a referral vet (neurologist)	Blood tests, Radiograph of spine (X-rays), CT scan of spine	1	1	0
1711	I agree	UK: England, Scotland, Wales, N. Ireland	UK	Smooth	11	SSH	2005-11-11	Over 12 weeks	9	3374	112.47	8to10	No	Bitch	Yes	FN	7	7	AFTER	Has had, or sired, 2 litters of puppies	58	50	30	1.66667	1.5-1.7	1.93333	1.8to2.0	3	Show breeder	0	0	0	1	0	0	0	0	0	0	0	0	Yes	Yes	1	My local vet	MRI scan of spine	0	0	0
915	I agree	UK: England, Scotland, Wales, N. Ireland	UK	Mini Smooth	5.9	MSH	2004-07-17	Over 12 weeks	10	3865	128.83	over10	No	Bitch	Yes	FN	3	7	BEFORE	Has had, or sired, 3 or more litters	46	36	19	1.89474	1.7-1.9	2.42105	over2.2	3	Kennel Club Assured Breeder	0	1	0	0	0	0	0	0	0	0	0	0	Yes	Yes	1	My local vet	I don't know what tests were carried out	Missing	Missing	Missing
1911	I agree	UK: England, Scotland, Wales, N. Ireland	UK	Smooth	13.2	SSH	2002-07-26	I bred this dog & have owned it from birth	12	4571	152.37	over10	No	Dog	No	ME	Not neutered	7	ENTIRE	Has not had, or sired, puppies	54	48	30	1.6	1.5-1.7	1.8	1.0ls1.8	3	I bred this Dachshund myself	1	0	0	0	0	0	0	0	0	0	0	0	Yes	Yes	1	My local vet	I don't know what tests were carried out	Missing	Missing	Missing
784	I agree	UK: England, Scotland, Wales, N. Ireland	UK	Mini Wire	5.5	MWH	2007-01-29	8 weeks	8	2930	97.67	8to10	No	Dog	Yes	MN	1 Year	7	BEFORE	Has not had, or sired, puppies	38	33	20	1.65	1.5-1.7	1.9	1.8to2.0	3	Kennel Club Assured Breeder	0	1	0	0	0	0	0	0	0	0	0	0	Yes	Yes	1	My local vet AND a referral vet (neurologist)	I don't know what tests were carried out	Missing	Missing	Missing
1156	I agree	Canada	Canada	Mini Long	6.5	MLH	2006-06-06	11-12 weeks	8	3164	105.47	8to10	No	Dog	No	ME	Not neutered	7	ENTIRE	Has not had, or sired, puppies	49	44	25	1.76	1.7-1.9	1.96	1.8to2.0	3	Kennel Club Assured Breeder	0	1	0	0	0	0	0	0	0	0	0	0	Yes	Yes	1	My local vet	I don't know what tests were carried out	Missing	Missing	Missing
1186	I agree	UK: England, Scotland, Wales, N. Ireland	UK	Mini Wire	6.5	MWH	2006-04-12	9-10 weeks	8	3218	107.27	8to10	No	Dog	Yes	MN	6-12 months	7	BEFORE	Has not had, or sired, puppies	Missing	Missing	Missing	Missing	Missing	Missing	Missing	3	Breed Club member	0	0	1	0	0	0	0	0	0	0	0	0	Yes	Yes	1	My local vet	I don't know what tests were carried out	Missing	Missing	Missing
1351	I agree	USA	USA	Long	7.5	SLH	2005-10-05	8 weeks	9	3399	113.3	8to10	No	Bitch	Yes	FN	Under 6 months	7	BEFORE	Has not had, or sired, puppies	43	38	27	1.40741	Aunder1.5	1.59259	1.0ls1.8	3	Pet Shop	0	0	0	0	0	0	0	0	1	0	0	0	No	Yes	1	My local vet	Blood tests, Radiograph of spine (X-rays)	1	1	0
1924	I agree	UK: England, Scotland, Wales, N. Ireland	UK	Smooth	13.6	SSH	2005-04-03	8 weeks	9	3593	119.77	8to10	No	Dog	Yes	MN	6-12 months	7	BEFORE	Has not had, or sired, puppies	60	53	33	1.60606	1.5-1.7	1.81818	1.8to2.0	3	Breed Club member	0	0	1	0	0	0	0	0	0	0	0	0	Yes	Yes	1	My local vet	Radiograph of spine (X-rays)	0	1	0
1987	I agree	UK: England, Scotland, Wales, N. Ireland	UK	Long	15.5	SLH	2007-03-15	11-12 weeks	8	2930	97.67	8to10	No	Dog	No	ME	Not neutered	7	ENTIRE	Has not had, or sired, puppies	65	49	35	1.4	Aunder1.5	1.85714	1.8to2.0	3	Breed Club member	0	0	1	0	0	0	0	0	0	0	0	0	Yes	Yes	1	My local vet	Radiograph of spine (X-rays)	0	1	0
1853	I agree	UK: England, Scotland, Wales, N. Ireland	UK	Smooth	12.5	SSH	2005-04-11	I bred this dog & have owned it from birth	9	3588	119.6	8to10	No	Bitch	No	FE	Not neutered	7	ENTIRE	Has not had, or sired, puppies	54	49	26	1.88462	1.7-1.9	2.07692	2.0to2.2	3	I bred this Dachshund myself, Breed Club member, Show breeder, Hobby breeder (they have bred before or since)	1	0	1	0	0	1	0	0	0	0	0	0	Yes	Yes	1	My local vet AND a referral vet (neurologist)	Radiograph of spine (X-rays)	0	1	0
213	I agree	USA	USA	Mini Wire	4.3	MWH	2007-07-07	Over 12 weeks	7	2759	91.97	6to8	No	Bitch	Yes	FN	4	7	BEFORE	Has not had, or sired, puppies	39.37	33.02	18.4	1.79457	1.7-1.9	2.13967	2.0to2.2	3	Show breeder	0	0	0	1	0	0	0	0	0	0	0	0	No	Yes	1	My local vet AND a referral vet (neurologist)	Blood tests, Radiograph of spine (X-rays)	1	1	0
1856	I agree	UK: England, Scotland, Wales, N. Ireland	UK	Wire	12.5	SWH	2006-05-02	8 weeks	8	3198	106.6	8to10	No	Bitch	Yes	FN	5	7	BEFORE	Has not had, or sired, puppies	54	48	24	2	over1.9	2.25	over2.2	3	Hobby breeder (they have bred before or since)	0	0	0	0	0	1	0	0	0	0	0	0	Yes	Yes	1	My local vet	Radiograph of spine (X-rays)	0	1	0
1012	I agree	UK: England, Scotland, Wales, N. Ireland	UK	Smooth	6	SSH	2006-04-12	11-12 weeks	8	3252	108.4	8to10	No	Dog	Yes	MN	Under 6 months	7	BEFORE	Has not had, or sired, puppies	45	45	15	3	over1.9	3	over2.2	3	Hobby breeder (they have bred before or since), Puppy Farm (you may not have realised this at the time)	0	0	0	0	0	1	0	1	0	0	0	0	Yes	Yes	1	My local vet AND a referral vet (neurologist)	Radiograph of spine (X-rays)	0	1	0
1356	I agree	UK: England, Scotland, Wales, N. Ireland	UK	Mini Wire	7.5	MWH	2005-08-04	8 weeks	9	3474	115.8	8to10	No	Dog	Yes	MN	6-12 months	7	BEFORE	Has not had, or sired, puppies	43.5	38.5	25	1.54	1.5-1.7	1.74	1.0ls1.8	3	Breed Club member	0	0	1	0	0	0	0	0	0	0	0	0	Yes	Yes	1	My local vet AND a referral vet (neurologist)	MRI scan of spine	0	0	0
1461	I agree	UK: England, Scotland, Wales, N. Ireland	UK	Mini Wire	8.3	MWH	2006-08-20	8 weeks	8	3083	102.77	8to10	No	Dog	Yes	MN	2	7	BEFORE	Has not had, or sired, puppies	45	43	25	1.72	1.7-1.9	1.8	1.0ls1.8	3	Hobby breeder (they have bred before or since)	0	0	0	0	0	1	0	0	0	0	0	0	Yes	Yes	1	My local vet AND a referral vet (neurologist)	MRI scan of spine	0	0	0
974	I agree	UK: England, Scotland, Wales, N. Ireland	UK	Mini Smooth	6	MSH	2005-12-25	8 weeks	9	3377	112.57	8to10	No	Dog	No	ME	Not neutered	7	ENTIRE	Has not had, or sired, puppies	39	34	20	1.7	1.5-1.7	1.95	1.8to2.0	3	Kennel Club Assured Breeder	0	1	0	0	0	0	0	0	0	0	0	0	Yes	Yes	1	My local vet AND a referral vet (neurologist)	MRI scan of spine	0	0	0
1422	I agree	UK: England, Scotland, Wales, N. Ireland	UK	Mini Smooth	8	MSH	2008-02-11	8 weeks	7	2602	86.73	6to8	No	Dog	Yes	MN	1 Year	7	BEFORE	Has not had, or sired, puppies	40	34	20	1.7	1.5-1.7	2	1.8to2.0	3	Kennel Club Assured Breeder	0	1	0	0	0	0	0	0	0	0	0	0	Yes	Yes	1	My local vet AND a referral vet (neurologist)	MRI scan of spine	0	0	0
864	I agree	UK: England, Scotland, Wales, N. Ireland	UK	Mini Long	5.65	MLH	2007-01-12	9-10 weeks	8	2943	98.1	8to10	No	Bitch	No	FE	Not neutered	7	ENTIRE	Has not had, or sired, puppies	42	38	20	1.9	1.7-1.9	2.1	2.0to2.2	3	Kennel Club Assured Breeder	0	1	0	0	0	0	0	0	0	0	0	0	Yes	Yes	1	My local vet AND a referral vet (neurologist)	MRI scan of spine	0	0	0
1173	I agree	UK: England, Scotland, Wales, N. Ireland	UK	Mini Smooth	6.5	MSH	2002-08-01	9-10 weeks	12	4568	152.27	over10	No	Bitch	Yes	FN	2	7	BEFORE	Has not had, or sired, puppies	51	40	20	2	over1.9	2.55	over2.2	3	Kennel Club Assured Breeder	0	1	0	0	0	0	0	0	0	0	0	0	Yes	Yes	1	My local vet AND a referral vet (neurologist)	MRI scan of spine	0	0	0
1496	I agree	USA	USA	Smooth	8.7	SSH	2004-08-30	Less than 8 weeks old	10	3799	126.63	over10	No	Dog	No	ME	Not neutered	7	ENTIRE	Has not had, or sired, puppies	58	45	22	2.04545	over1.9	2.63636	over2.2	3	Hobby breeder (this was their 1st litter)	0	0	0	0	1	0	0	0	0	0	0	0	No	Yes	1	My local vet AND a referral vet (neurologist)	Blood tests, MRI scan of spine	1	0	0
430	I agree	Australia	Australia	Mini Long	4.8	MLH	2004-08-18	Less than 8 weeks old	10	3873	129.1	over10	No	Bitch	Yes	FN	6-12 months	8	BEFORE	Missing	44	39	21	1.85714	1.7-1.9	2.09524	2.0to2.2	3	Don't know / can't remember	0	0	0	0	0	0	0	0	0	0	0	0	No	Yes	1	My local vet AND a referral vet (neurologist)	CT scan of spine	0	0	0
1491	I agree	USA	USA	Smooth	8.6	SSH	2007-04-04	Over 12 weeks	7	2909	96.97	8to10	No	Dog	Yes	MN	4	8	BEFORE	Don't know	Missing	Missing	Missing	Missing	Missing	Missing	Missing	3	I got this Dachshund from a Rescue organisation	0	0	0	0	0	0	0	0	0	1	0	0	No	Yes	1	My local vet	Radiograph of spine (X-rays)	0	1	0
449	I agree	USA	USA	Mini Smooth	4.9	MSH	2002-07-10	Over 12 weeks	12	4582	152.73	over10	No	Bitch	Yes	FN	3	8	BEFORE	Don't know	41	37	24.5	1.5102	1.5-1.7	1.67347	1.0ls1.8	3	I got this Dachshund from a Rescue organisation	0	0	0	0	0	0	0	0	0	1	0	0	No	Yes	1	My local vet AND a referral vet (neurologist)	Myelogram of spine (X-rays with special dye injected into the spinal fluid)	0	0	1
586	I agree	UK: England, Scotland, Wales, N. Ireland	UK	Wire	5	SWH	2005-04-01	Less than 8 weeks old	9	3599	119.97	8to10	No	Bitch	Yes	FN	3	8	BEFORE	Has had, or sired, 1 litter of puppies	39.5	35.5	18	1.97222	over1.9	2.19444	2.0to2.2	3	Breed Club member	0	0	1	0	0	0	0	0	0	0	0	0	Yes	Yes	1	My local vet	I don't know what tests were carried out	Missing	Missing	Missing
1754	I agree	UK: England, Scotland, Wales, N. Ireland	UK	Wire	11.5	SWH	2005-03-09	8 weeks	10	3616	120.53	over10	No	Dog	No	ME	Not neutered	8	ENTIRE	Has not had, or sired, puppies	56	45	30	1.5	1.5-1.7	1.86667	1.8to2.0	1	Kennel Club Assured Breeder, Breed Club member	0	1	1	0	0	0	0	0	0	0	0	0	Yes	Yes	1	My local vet	I don't know what tests were carried out	Missing	Missing	Missing
1483	I agree	Australia	Australia	Mini Long	8.5	MLH	2004-09-13	8 weeks	10	3849	128.3	over10	No	Dog	Yes	MN	6-12 months	8	BEFORE	Has not had, or sired, puppies	45	42	22	1.90909	over1.9	2.04545	2.0to2.2	3	Breed Club member	0	0	1	0	0	0	0	0	0	0	0	0	No	Yes	1	My local vet	I don't know what tests were carried out	Missing	Missing	Missing
804	I agree	UK: England, Scotland, Wales, N. Ireland	UK	Mini Wire	5.5	MWH	2004-10-04	I bred this dog & have owned it from birth	10	3773	125.77	over10	No	Dog	Yes	MN	3	8	BEFORE	Has not had, or sired, puppies	41	36	20	1.8	1.7-1.9	2.05	2.0to2.2	3	I bred this Dachshund myself	1	0	0	0	0	0	0	0	0	0	0	0	Yes	Yes	1	My local vet	I don't know what tests were carried out	Missing	Missing	Missing
1313	I agree	USA	USA	Mini Long	7.03	MLH	2005-10-12	8 weeks	9	3391	113.03	8to10	No	Dog	Yes	MN	Under 6 months	8	BEFORE	Has not had, or sired, puppies	48	40	23	1.73913	1.7-1.9	2.08696	2.0to2.2	3	Hobby breeder (they have bred before or since)	0	0	0	0	0	1	0	0	0	0	0	0	No	Yes	1	My local vet	I don't know what tests were carried out	Missing	Missing	Missing
1523	I agree	UK: England, Scotland, Wales, N. Ireland	UK	Mini Long	9	MLH	2005-05-10	11-12 weeks	9	3555	118.5	8to10	No	Dog	No	ME	Not neutered	8	ENTIRE	Has not had, or sired, puppies	49	43	21	2.04762	over1.9	2.33333	over2.2	4	Breed Club member	0	0	1	0	0	0	0	0	0	0	0	0	Yes	Yes	1	My local vet	I don't know what tests were carried out	Missing	Missing	Missing
155	I agree	Eire: Republic of Ireland	Ireland	Mini Long	4	MLH	2006-04-05	11-12 weeks	8	3228	107.6	8to10	No	Bitch	Yes	FN	1 Year	8	BEFORE	Has not had, or sired, puppies	50	42	17	2.47059	over1.9	2.94118	over2.2	3	Kennel Club Assured Breeder	0	1	0	0	0	0	0	0	0	0	0	0	No	Yes	1	My local vet	I don't know what tests were carried out	Missing	Missing	Missing
995	I agree	UK: England, Scotland, Wales, N. Ireland	UK	Long	6	SLH	2005-06-14	11-12 weeks	9	3521	117.37	8to10	No	Bitch	No	FE	Not neutered	8	ENTIRE	Has not had, or sired, puppies	48	50	25.5	1.96078	over1.9	1.88235	1.8to2.0	3	Breed Club member	0	0	1	0	0	0	0	0	0	0	0	0	Yes	Yes	1	My local vet AND a referral vet (neurologist)	Blood tests, Radiograph of spine (X-rays), CT scan of spine	1	1	0
1077	I agree	USA	USA	Smooth	6.3	SSH	2006-07-26	8 weeks	8	3108	103.6	8to10	No	Dog	Yes	MN	Under 6 months	8	BEFORE	Has not had, or sired, puppies	47.72	35.56	25	1.4224	Aunder1.5	1.9088	1.8to2.0	3	Commercial breeder (advertises and sells multiple breeds)	0	0	0	0	0	0	1	0	0	0	0	0	No	Yes	1	My local vet AND a referral vet (neurologist)	Blood tests, Radiograph of spine (X-rays), CT scan of spine, MRI scan of spine	1	1	0
1881	I agree	UK: England, Scotland, Wales, N. Ireland	UK	Wire	13	SWH	2005-09-26	Over 12 weeks	9	3465	115.5	8to10	No	Bitch	Yes	FN	6-12 months	8	BEFORE	Has not had, or sired, puppies	60	50	36	1.38889	Aunder1.5	1.66667	1.0ls1.8	2	I got this Dachshund from a Rescue organisation	0	0	0	0	0	0	0	0	0	1	0	0	Yes	Yes	1	My local vet	Radiograph of spine (X-rays)	0	1	0
809	I agree	UK: England, Scotland, Wales, N. Ireland	UK	Mini Smooth	5.5	MSH	2007-04-14	Less than 8 weeks old	7	2851	95.03	6to8	No	Dog	Yes	MN	Under 6 months	8	BEFORE	Has not had, or sired, puppies	50	39	21	1.85714	1.7-1.9	2.38095	over2.2	3	Kennel Club Assured Breeder	0	1	0	0	0	0	0	0	0	0	0	0	Yes	Yes	1	My local vet AND a referral vet (neurologist)	Radiograph of spine (X-rays)	0	1	0
1216	I agree	UK: England, Scotland, Wales, N. Ireland	UK	Smooth	6.8	SSH	2005-07-19	9-10 weeks	9	3478	115.93	8to10	No	Dog	No	ME	Not neutered	8	ENTIRE	Has not had, or sired, puppies	40	33	27	1.22222	Aunder1.5	1.48148	1.0ls1.8	3	Commercial breeder (advertises and sells multiple breeds)	0	0	0	0	0	0	1	0	0	0	0	0	Yes	Yes	1	My local vet	Blood tests, MRI scan of spine	1	0	0
1524	I agree	UK: England, Scotland, Wales, N. Ireland	UK	Long	9	SLH	2006-03-14	9-10 weeks	9	3254	108.47	8to10	No	Dog	Yes	MN	6-12 months	8	BEFORE	Has not had, or sired, puppies	46	43	20	2.15	over1.9	2.3	over2.2	3	Kennel Club Assured Breeder	0	1	0	0	0	0	0	0	0	0	0	0	Yes	Yes	1	My local vet AND a referral vet (neurologist)	Blood tests, MRI scan of spine	1	0	0
1786	I agree	UK: England, Scotland, Wales, N. Ireland	UK	Wire	12	SWH	2002-04-23	Over 12 weeks	12	4670	155.67	over10	No	Bitch	Yes	FN	5	9	BEFORE	Has had, or sired, 1 litter of puppies	60	52	33	1.57576	1.5-1.7	1.81818	1.8to2.0	3	Rehomed from a Kennel club assured breeder	0	0	0	0	0	0	0	0	0	1	0	0	Yes	Yes	1	My local vet AND a referral vet (neurologist)	Radiograph of spine (X-rays)	0	1	0
1797	I agree	UK: England, Scotland, Wales, N. Ireland	UK	Mini Smooth	12	MSH	2005-03-14	Over 12 weeks	10	3618	120.6	over10	No	Bitch	Yes	FN	3	9	BEFORE	Has had, or sired, 1 litter of puppies	17	12	7	1.71429	1.7-1.9	2.42857	over2.2	4	Breed Club member, Show breeder	0	0	1	1	0	0	0	0	0	0	0	0	Yes	Yes	1	My local vet AND a referral vet (neurologist)	MRI scan of spine	0	0	0
1637	I agree	UK: England, Scotland, Wales, N. Ireland	UK	Wire	10.3	SWH	2005-05-11	11-12 weeks	9	3554	118.47	8to10	No	Bitch	Yes	FN	4	9	BEFORE	Has had, or sired, 2 litters of puppies	Missing	Missing	Missing	Missing	Missing	Missing	Missing	1	Show breeder	0	0	0	1	0	0	0	0	0	0	0	0	Yes	Yes	1	My local vet	I don't know what tests were carried out	Missing	Missing	Missing
1456	I agree	UK: England, Scotland, Wales, N. Ireland	UK	Mini Smooth	8.22	MSH	2006-05-04	8 weeks	8	3197	106.57	8to10	No	Dog	Yes	MN	6-12 months	9	BEFORE	Has not had, or sired, puppies	Missing	42	20	2.1	over1.9	Missing	Missing	3	Kennel Club Assured Breeder	0	1	0	0	0	0	0	0	0	0	0	0	Yes	Yes	1	My local vet	Radiograph of spine (X-rays)	0	1	0
1661	I agree	Canada	Canada	Mini Long	10.5	MLH	2001-06-23	Over 12 weeks	13	4976	165.87	over10	No	Dog	Yes	MN	9	10	BEFORE	Don't know	45	30	15	2	over1.9	3	over2.2	3	I got this Dachshund from a Rescue organisation	0	0	0	0	0	0	0	0	0	1	0	0	No	Yes	1	My local vet AND a referral vet (neurologist)	Radiograph of spine (X-rays), MRI scan of spine	0	1	0
1764	I agree	UK: England, Scotland, Wales, N. Ireland	UK	Smooth	11.5	SSH	2004-05-19	Over 12 weeks	10	3901	130.03	over10	No	Bitch	Yes	FN	3	10	BEFORE	Has had, or sired, 1 litter of puppies	Missing	Missing	Missing	Missing	Missing	Missing	Missing	3	bought her as retired show dog with kc reg	0	0	0	0	0	0	0	0	0	1	0	0	Yes	Yes	1	My local vet	Radiograph of spine (X-rays)	0	1	0
914	I agree	UK: England, Scotland, Wales, N. Ireland	UK	Mini Wire	5.9	MWH	2003-12-27	Over 12 weeks	11	4044	134.8	over10	No	Bitch	Yes	FN	3	10	BEFORE	Has had, or sired, 2 litters of puppies	44	34	18	1.88889	1.7-1.9	2.44444	over2.2	3	Kennel Club Assured Breeder	0	1	0	0	0	0	0	0	0	0	0	0	Yes	Yes	1	My local vet	Radiograph of spine (X-rays)	0	1	0
1607	I agree	Australia	Australia	Mini Smooth	10	MSH	2005-01-01	I bred this dog & have owned it from birth	10	3738	124.6	over10	No	Bitch	Yes	FN	4	10	BEFORE	Has had, or sired, 2 litters of puppies	37	39	20	1.95	over1.9	1.85	1.8to2.0	2	Kennel Club Assured Breeder	0	1	0	0	0	0	0	0	0	0	0	0	No	Yes	1	My local vet AND a referral vet (neurologist)	Myelogram of spine (X-rays with special dye injected into the spinal fluid)	0	0	1
544	I agree	UK: England, Scotland, Wales, N. Ireland	UK	Mini Long	5	MLH	2003-11-25	Over 12 weeks	11	4092	136.4	over10	No	Dog	Yes	MN	1 Year	10	BEFORE	Has not had, or sired, puppies	42	38	22	1.72727	1.7-1.9	1.90909	1.8to2.0	3	I got this Dachshund from a Rescue organisation	0	0	0	0	0	0	0	0	0	1	0	0	Yes	Yes	1	My local vet	Radiograph of spine (X-rays)	0	1	0
1368	I agree	UK: England, Scotland, Wales, N. Ireland	UK	Mini Wire	7.5	MWH	2003-02-14	8 weeks	12	4383	146.1	over10	No	Dog	Yes	MN	6-12 months	10	BEFORE	Has not had, or sired, puppies	47	45	23	1.95652	over1.9	2.04348	2.0to2.2	3	Hobby breeder (they have bred before or since)	0	0	0	0	0	1	0	0	0	0	0	0	Yes	Yes	1	My local vet AND a referral vet (neurologist)	MRI scan of spine	0	0	0
1482	I agree	USA	USA	Smooth	8.5	SSH	2004-08-03	Over 12 weeks	10	3831	127.7	over10	No	Dog	Yes	MN	1 Year	10	BEFORE	Has not had, or sired, puppies	60	45	25	1.8	1.7-1.9	2.4	over2.2	2	Got dog from ex-girlfriend's brother	0	0	0	0	1	0	0	0	0	1	0	0	No	Yes	1	My local vet AND a referral vet (neurologist)	MRI scan of spine	0	0	0
1792	I agree	UK: England, Scotland, Wales, N. Ireland	UK	Wire	12	SWH	2003-04-15	8 weeks	11	4312	143.73	over10	No	Dog	Yes	MN	7	11	BEFORE	Has had, or sired, 1 litter of puppies	53	46	28	1.64286	1.5-1.7	1.89286	1.8to2.0	3	Commercial breeder (advertises and sells multiple breeds)	0	0	0	0	0	0	1	0	0	0	0	0	Yes	Yes	1	My local vet AND a referral vet (neurologist)	Blood tests, Radiograph of spine (X-rays), MRI scan of spine	1	1	0
1935	I agree	USA	USA	Mini Wire	14	MWH	2003-11-13	Less than 8 weeks old	11	4102	136.73	over10	No	Dog	Yes	MN	6-12 months	11	BEFORE	Has not had, or sired, puppies	18	16	10	1.6	1.5-1.7	1.8	1.0ls1.8	3	Kennel Club Assured Breeder, Breed Club member, Show breeder	0	1	1	1	0	0	0	0	0	0	0	0	No	Yes	1	My local vet	I don't know what tests were carried out	Missing	Missing	Missing
483	I agree	USA	USA	Mini Smooth	5	MSH	2002-12-09	8 weeks	12	4432	147.73	over10	No	Bitch	Yes	FN	1 Year	11	BEFORE	Has not had, or sired, puppies	33	27	19	1.42105	Aunder1.5	1.73684	1.0ls1.8	3	Relative's dachshunds had a litter, ours is one of the puppies (the runt :)	0	0	0	0	1	0	0	0	0	0	0	0	No	Yes	1	My local vet	Blood tests, Radiograph of spine (X-rays)	1	1	0
1455	I agree	USA	USA	Mini Smooth	8.2	MSH	2003-12-31	11-12 weeks	11	4070	135.67	over10	No	Dog	Yes	MN	6-12 months	11	BEFORE	Has not had, or sired, puppies	Missing	Missing	Missing	Missing	Missing	Missing	Missing	3	Pet Shop	0	0	0	0	0	0	0	0	1	0	0	0	Missing	Yes	1	My local vet	Radiograph of spine (X-rays)	0	1	0
1588	I agree	UK: England, Scotland, Wales, N. Ireland	UK	Wire	10	SWH	2001-10-01	Over 12 weeks	13	4883	162.77	over10	No	Dog	No	ME	Not neutered	12	ENTIRE	Has not had, or sired, puppies	53	48	29	1.65517	1.5-1.7	1.82759	1.8to2.0	3	Kennel Club Assured Breeder, Show breeder	0	1	0	1	0	0	0	0	0	0	0	0	Yes	Yes	1	My local vet	I don't know what tests were carried out	Missing	Missing	Missing
1463	I agree	UK: England, Scotland, Wales, N. Ireland	UK	Smooth	8.3	SSH	2001-10-21	11-12 weeks	13	4866	162.2	over10	No	Dog	Yes	MN	1 Year	12	BEFORE	Has not had, or sired, puppies	51	48	26.5	1.81132	1.7-1.9	1.92453	1.8to2.0	1	Breed Club member	0	0	1	0	0	0	0	0	0	0	0	0	Yes	Yes	1	My local vet	Radiograph of spine (X-rays), Myelogram of spine (X-rays with special dye injected into the spinal fluid)	0	1	1
1092	I agree	USA	USA	Mini Long	6.35	MLH	2001-03-26	I bred this dog & have owned it from birth	14	5056	168.53	over10	No	Dog	Yes	MN	6-12 months	12	BEFORE	Has not had, or sired, puppies	45.72	40.64	20.32	2	over1.9	2.25	over2.2	3	I bred this Dachshund myself	1	0	0	0	0	0	0	0	0	0	0	0	No	Yes	1	My local vet	Radiograph of spine (X-rays)	0	1	0
1026	I agree	USA	USA	Mini Smooth	6	MSH	2000-08-24	8 weeks	14	5267	175.57	over10	No	Dog	Yes	MN	1 Year	12	BEFORE	Has not had, or sired, puppies	Missing	Missing	Missing	Missing	Missing	Missing	Missing	3	Hobby breeder (they have bred before or since)	0	0	0	0	0	1	0	0	0	0	0	0	No	Yes	1	My local vet	Radiograph of spine (X-rays)	0	1	0
1619	I agree	USA	USA	Smooth	10	SSH	2000-04-21	8 weeks	14	5447	181.57	over10	No	Bitch	Yes	FN	6-12 months	13	BEFORE	Has not had, or sired, puppies	45	45	15	3	over1.9	3	over2.2	3	Kennel Club Assured Breeder	0	1	0	0	0	0	0	0	0	0	0	0	No	Yes	1	My local vet	Blood tests, Radiograph of spine (X-rays)	1	1	0
1038	I agree	UK: England, Scotland, Wales, N. Ireland	UK	Mini Long	6.1	MLH	2000-09-07	9-10 weeks	14	5272	175.73	over10	No	Dog	Yes	MN	10 or older	13	AFTER	Has not had, or sired, puppies	44	39	19	2.05263	over1.9	2.31579	over2.2	3	Breed Club member	0	0	1	0	0	0	0	0	0	0	0	0	Yes	Yes	1	My local vet AND a referral vet (neurologist)	MRI scan of spine	0	0	0
1490	I agree	UK: England, Scotland, Wales, N. Ireland	UK	Mini Long	8.6	MLH	2000-06-13	Over 12 weeks	14	5342	178.07	over10	No	Dog	Yes	MN	10 or older	14	AFTER	Has not had, or sired, puppies	53	41	20	2.05	over1.9	2.65	over2.2	4	Kennel Club Assured Breeder, Adopted from a friend who died	0	1	0	0	0	0	0	0	0	1	0	0	Yes	Yes	1	My local vet AND a referral vet (neurologist)	Myelogram of spine (X-rays with special dye injected into the spinal fluid), MRI scan of spine	0	0	1
1847	I agree	Australia	Australia	Smooth	12.5	SSH	1998-04-04	Over 12 weeks	16	6196	206.53	over10	No	Dog	No	ME	Not neutered	15	ENTIRE	Has not had, or sired, puppies	52	46	27	1.7037	1.7-1.9	1.92593	1.8to2.0	3	Don't know / can't remember	0	0	0	0	0	0	0	0	0	0	0	0	No	Yes	1	My local vet	I don't know what tests were carried out	Missing	Missing	Missing
987	I agree	Australia	Australia	Mini Long	6	MLH	2011-06-06	8 weeks	3	1387	46.23	2to4	No	Dog	No	ME	Not neutered	15	ENTIRE	Has not had, or sired, puppies	40	33	18	1.83333	1.7-1.9	2.22222	over2.2	2	Kennel Club Assured Breeder	0	1	0	0	0	0	0	0	0	0	0	0	No	Yes	1	My local vet	Radiograph of spine (X-rays)	0	1	0
744	I agree	USA	USA	Smooth	5.44	SSH	1999-03-12	8 weeks	16	5798	193.27	over10	No	Dog	Yes	MN	1 Year	15	BEFORE	Has not had, or sired, puppies	Missing	Missing	Missing	Missing	Missing	Missing	Missing	3	Hobby breeder (they have bred before or since)	0	0	0	0	0	1	0	0	0	0	0	0	No	Yes	1	My local vet AND a referral vet (neurologist)	Blood tests, Radiograph of spine (X-rays)	1	1	0
517	I agree	UK: England, Scotland, Wales, N. Ireland	UK	Smooth	5	SSH	2014-09-30	9-10 weeks	0	125	4.17	0to2	Yes	Dog	No	ME	Not neutered	Missing	Missing	Missing	45	35	22	1.59091	1.5-1.7	2.04545	2.0to2.2	2	Kennel Club Assured Breeder	0	1	0	0	0	0	0	0	0	0	0	0	Yes	Yes	1	My local vet AND a referral vet (neurologist)	Blood tests, CT scan of spine, MRI scan of spine	1	0	0
1312	I agree	Scotland	UK	Mini Long	7	MLH	2002-01-01	Over 12 weeks	13	4780	159.33	over10	No	Dog	Yes	MN	6-12 months	Missing	Missing	Missing	Missing	Missing	Missing	Missing	Missing	Missing	Missing	3	Kennel Club Assured Breeder, Breed Club member, Show breeder	0	1	1	1	0	0	0	0	0	0	0	0	Yes	Yes	1	My local vet	MRI scan of spine	0	0	0
41	I agree	UK: England, Scotland, Wales, N. Ireland	UK	Mini Smooth	3.2	MSH	2012-01-12	11-12 weeks	3	1117	37.23	2to4	No	Bitch	No	FE	Not neutered	Missing	Missing	Has not had, or sired, puppies	33	30	16	1.875	1.7-1.9	2.0625	2.0to2.2	1	Breed Club member	0	0	1	0	0	0	0	0	0	0	0	0	Yes	Yes	1	My local vet	Radiograph of spine (X-rays)	0	1	0
883	I agree	UK: England, Scotland, Wales, N. Ireland	UK	Mini Smooth	5.78	MSH	2008-06-10	8 weeks	6	2429	80.97	6to8	No	Bitch	Yes	FN	1 Year	Missing	Missing	Has not had, or sired, puppies	33	28	18	1.55556	1.5-1.7	1.83333	1.8to2.0	2	Kennel Club Assured Breeder, Breed Club member, Show breeder	0	1	1	1	0	0	0	0	0	0	0	0	Yes	Yes	1	My local vet AND a referral vet (neurologist)	Blood tests, Radiograph of spine (X-rays), Myelogram of spine (X-rays with special dye injected into the spinal fluid)	1	1	1
353	I agree	UK: England, Scotland, Wales, N. Ireland	UK	Mini Smooth	4.6	MSH	2013-09-25	11-12 weeks	1	496	16.53	0to2	No	Bitch	No	FE	Not neutered			Missing	40	33	28	1.17857	Aunder1.5	1.42857	1.0ls1.8	3	Kennel Club Assured Breeder	0	1	0	0	0	0	0	0	0	0	0	0	Yes	No	0
1749	I agree	UK: England, Scotland, Wales, N. Ireland	UK	Wire	11.4	SWH	2013-10-22	8 weeks	1	468	15.6	0to2	No	Dog	Yes	MN	6			Missing	46	40	29	1.37931	Aunder1.5	1.58621	1.0ls1.8	3	Breed Club member	0	0	1	0	0	0	0	0	0	0	0	0	Missing	No	0
1264	I agree	UK: England, Scotland, Wales, N. Ireland	UK	Wire	7	SWH	2014-05-01	8 weeks	0	278	9.27	0to2	Yes	Bitch	No	FE	Not neutered			Missing	46	41	28	1.46429	Aunder1.5	1.64286	1.0ls1.8	3	Hobby breeder (they have bred before or since)	0	0	0	0	0	1	0	0	0	0	0	0	Yes	No	0
1747	I agree	UK: England, Scotland, Wales, N. Ireland	UK	Smooth	11.4	SSH	2011-03-05	I bred this dog & have owned it from birth	4	1457	48.57	4to6	No	Dog	No	ME	Not neutered			Missing	56	43	34	1.26471	Aunder1.5	1.64706	1.0ls1.8	3	I bred this Dachshund myself	1	0	0	0	0	0	0	0	0	0	0	0	Yes	No	0
1748	I agree	UK: England, Scotland, Wales, N. Ireland	UK	Smooth	11.4	SSH	2011-03-05	I bred this dog & have owned it from birth	4	1457	48.57	4to6	No	Dog	No	ME	Not neutered			Missing	56	43	34	1.26471	Aunder1.5	1.64706	1.0ls1.8	3	I bred this Dachshund myself	1	0	0	0	0	0	0	0	0	0	0	0	Yes	No	0
3	I agree	UK: England, Scotland, Wales, N. Ireland	UK	Mini Smooth	2	MSH	2014-08-07	8 weeks	0	184	6.13	0to2	Yes	Bitch	No	FE	Not neutered			Missing	35	30	21	1.42857	Aunder1.5	1.66667	1.0ls1.8	3	Don't know / can't remember	0	0	0	0	0	0	0	0	0	0	0	0	Yes	No	0
897	I agree	UK: England, Scotland, Wales, N. Ireland	UK	Mini Smooth	5.8	MSH	2013-02-23	11-12 weeks	2	752	25.07	2to4	No	Dog	Yes	MN	1 Year			Missing	40	45	24	1.875	1.7-1.9	1.66667	1.0ls1.8	3	didn't get from breeder	0	0	0	0	0	0	0	0	0	0	0	0	Yes	No	0
119	I agree	UK: England, Scotland, Wales, N. Ireland	UK	Mini Wire	4	MWH	2004-10-23	9-10 weeks	10	3757	125.23	over10	No	Bitch	Yes	FN	6-12 months			Missing	32	30	19	1.57895	1.5-1.7	1.68421	1.0ls1.8	2	Kennel Club Assured Breeder	0	1	0	0	0	0	0	0	0	0	0	0	Yes	No	0
1320	I agree	UK: England, Scotland, Wales, N. Ireland	UK	Mini Wire	7.2	MWH	2008-10-10	Over 12 weeks	6	2312	77.07	6to8	No	Dog	Yes	MN	2			Missing	44	38	26	1.46154	Aunder1.5	1.69231	1.0ls1.8	3	Kennel Club Assured Breeder	0	1	0	0	0	0	0	0	0	0	0	0	Yes	No	0
1697	I agree	UK: England, Scotland, Wales, N. Ireland	UK	Wire	11	SWH	2013-01-06	9-10 weeks	2	758	25.27	2to4	No	Dog	No	ME	Not neutered			Missing	51	43	30	1.43333	Aunder1.5	1.7	1.0ls1.8	3	Kennel Club Assured Breeder	0	1	0	0	0	0	0	0	0	0	0	0	Yes	No	0
1258	I agree	Australia	Australia	Mini Smooth	7	MSH	2011-07-03	Over 12 weeks	3	1330	44.33	2to4	No	Dog	Yes	MN	6-12 months			Missing	48	40	28	1.42857	Aunder1.5	1.71429	1.0ls1.8	3	adopted from previous owner.	0	0	0	0	0	0	0	0	0	1	0	0	No	No	0
183	I agree	UK: England, Scotland, Wales, N. Ireland	UK	Mini Wire	4.2	MWH	2012-03-26	Over 12 weeks	3	1034	34.47	2to4	No	Bitch	No	FE	Not neutered			Missing	43	33	25	1.32	Aunder1.5	1.72	1.0ls1.8	2	Show breeder, I imported this Dachshund to the UK	0	0	0	1	0	0	0	0	0	0	1	0	No	No	0
1507	I agree	UK: England, Scotland, Wales, N. Ireland	UK	Mini Long	9	MLH	2010-05-07	Over 12 weeks	4	1732	57.73	4to6	No	Dog	Yes	MN	6-12 months			Missing	45	40	26	1.53846	1.5-1.7	1.73077	1.0ls1.8	3	rehomed from private seller	0	0	0	0	0	0	0	0	0	1	0	0	Yes	No	0
169	I agree	UK: England, Scotland, Wales, N. Ireland	UK	Mini Smooth	4.1	MSH	2013-12-24	8 weeks	1	412	13.73	0to2	No	Bitch	Yes	FN	6-12 months			Missing	33	30	19	1.57895	1.5-1.7	1.73684	1.0ls1.8	3	Kennel Club Assured Breeder	0	1	0	0	0	0	0	0	0	0	0	0	Yes	No	0
56	I agree	UK: England, Scotland, Wales, N. Ireland	UK	Mini Smooth	3.5	MSH	2013-08-13	9-10 weeks	1	538	17.93	0to2	No	Dog	No	ME	Not neutered			Missing	40	36	23	1.56522	1.5-1.7	1.73913	1.0ls1.8	1	Hobby breeder (this was their 1st litter)	0	0	0	0	1	0	0	0	0	0	0	0	Yes	No	0
1577	I agree	UK: England, Scotland, Wales, N. Ireland	UK	Smooth	10	SSH	2008-02-25	8 weeks	7	2542	84.73	6to8	No	Bitch	Yes	FN	6-12 months			Missing	49.4	44	28.4	1.5493	1.5-1.7	1.73944	1.0ls1.8	3	Kennel Club Assured Breeder, might have been hobby breeder	0	1	0	0	0	0	0	0	0	0	0	0	Yes	No	0
1835	I agree	UK: England, Scotland, Wales, N. Ireland	UK	Smooth	12.3	SSH	2011-08-28	9-10 weeks	3	1254	41.8	2to4	No	Dog	Yes	MN	6-12 months			Missing	53	51	30	1.7	1.5-1.7	1.76667	1.0ls1.8	3	Kennel Club Assured Breeder, Show breeder	0	1	0	1	0	0	0	0	0	0	0	0	Yes	No	0
671	I agree	UK: England, Scotland, Wales, N. Ireland	UK	Mini Smooth	5.2	MSH	2012-06-09	8 weeks	2	968	32.27	2to4	No	Bitch	Yes	FN	Under 6 months			Missing	35.5	33	20	1.65	1.5-1.7	1.775	1.0ls1.8	3	Kennel Club Assured Breeder	0	1	0	0	0	0	0	0	0	0	0	0	Yes	No	0
937	I agree	UK: England, Scotland, Wales, N. Ireland	UK	Mini Smooth	6	MSH	2006-09-06	8 weeks	8	3071	102.37	8to10	No	Dog	No	ME	Not neutered			Missing	41	34	23	1.47826	Aunder1.5	1.78261	1.0ls1.8	3	Kennel Club Assured Breeder	0	1	0	0	0	0	0	0	0	0	0	0	Yes	No	0
713	I agree	UK: England, Scotland, Wales, N. Ireland	UK	Mini Wire	5.33	MWH	2013-06-03	8 weeks	1	643	21.43	0to2	No	Bitch	No	FE	Not neutered			Missing	36	30	20	1.5	1.5-1.7	1.8	1.0ls1.8	3	Hobby breeder (they have bred before or since)	0	0	0	0	0	1	0	0	0	0	0	0	Yes	No	0
1831	I agree	UK: England, Scotland, Wales, N. Ireland	UK	Wire	12.2	SWH	2013-09-26	8 weeks	1	485	16.17	0to2	No	Dog	No	ME	Not neutered			Missing	54	52	30	1.73333	1.7-1.9	1.8	1.0ls1.8	1	Kennel Club Assured Breeder, Breed Club member, Show breeder	0	1	1	1	0	0	0	0	0	0	0	0	Yes	No	0
1573	I agree	UK: England, Scotland, Wales, N. Ireland	UK	Smooth	10	SSH	2013-03-28	Less than 8 weeks old	2	666	22.2	0to2	No	Dog	Yes	MN	6-12 months			Missing	46	38	25.5	1.4902	Aunder1.5	1.80392	1.8to2.0	4	Commercial breeder (advertises and sells multiple breeds)	0	0	0	0	0	0	1	0	0	0	0	0	Yes	No	0
1566	I agree	USA	USA	Smooth	10	SSH	2010-03-15	Over 12 weeks	5	1776	59.2	4to6	No	Bitch	Yes	FN	6-12 months			Missing	48.3	38.1	26.7	1.42697	Aunder1.5	1.80899	1.8to2.0	3	Hobby breeder (this was their 1st litter)	0	0	0	0	1	0	0	0	0	0	0	0	No	No	0
835	I agree	UK: England, Scotland, Wales, N. Ireland	UK	Mini Smooth	5.6	MSH	2010-07-15	9-10 weeks	4	1664	55.47	4to6	No	Dog	Yes	MN	6-12 months			Missing	38	30	21	1.42857	Aunder1.5	1.80952	1.8to2.0	3	Kennel Club Assured Breeder	0	1	0	0	0	0	0	0	0	0	0	0	Yes	No	0
907	I agree	UK: England, Scotland, Wales, N. Ireland	UK	Mini Long	5.9	MLH	2006-03-04	8 weeks	9	3260	108.67	8to10	No	Dog	Yes	MN	6-12 months			Missing	40	34	22	1.54545	1.5-1.7	1.81818	1.8to2.0	3	Kennel Club Assured Breeder	0	1	0	0	0	0	0	0	0	0	0	0	Yes	No	0
725	I agree	UK: England, Scotland, Wales, N. Ireland	UK	Mini Smooth	5.4	MSH	2014-08-27	8 weeks	0	159	5.3	0to2	Yes	Dog	No	ME	Not neutered			Missing	40	36	22	1.63636	1.5-1.7	1.81818	1.8to2.0	3	Kennel Club Assured Breeder	0	1	0	0	0	0	0	0	0	0	0	0	Yes	No	0
1582	I agree	Australia	Australia	Smooth	10	SSH	2011-12-02	11-12 weeks	3	1148	38.27	2to4	No	Dog	Yes	MN	6-12 months			Missing	51	45	28	1.60714	1.5-1.7	1.82143	1.8to2.0	3	Pet Shop	0	0	0	0	0	0	0	0	1	0	0	0	No	No	0
833	I agree	UK: England, Scotland, Wales, N. Ireland	UK	Mini Wire	5.542	MWH	2013-03-12	I bred this dog & have owned it from birth	2	720	24	0to2	No	Dog	No	ME	Not neutered			Missing	42	40	23	1.73913	1.7-1.9	1.82609	1.8to2.0	3	I bred this Dachshund myself	1	0	0	0	0	0	0	0	0	0	0	0	Yes	No	0
1655	I agree	UK: England, Scotland, Wales, N. Ireland	UK	Wire	10.5	SWH	2013-05-31	9-10 weeks	1	618	20.6	0to2	No	Dog	Yes	MN	1 Year			Missing	53	48	29	1.65517	1.5-1.7	1.82759	1.8to2.0	3	Kennel Club Assured Breeder	0	1	0	0	0	0	0	0	0	0	0	0	Yes	No	0
89	I agree	UK: England, Scotland, Wales, N. Ireland	UK	Mini Smooth	3.8	MSH	2014-08-16	8 weeks	0	170	5.67	0to2	Yes	Bitch	No	FE	Not neutered			Missing	33	30	18	1.66667	1.5-1.7	1.83333	1.8to2.0	1	Kennel Club Assured Breeder	0	1	0	0	0	0	0	0	0	0	0	0	Yes	No	0
1348	I agree	UK: England, Scotland, Wales, N. Ireland	UK	Mini Wire	7.4	MWH	2012-04-30	9-10 weeks	2	1007	33.57	2to4	No	Bitch	Yes	FN	2			Missing	46	47	25	1.88	1.7-1.9	1.84	1.8to2.0	4	Kennel Club Assured Breeder, Hobby breeder (they have bred before or since)	0	1	0	0	0	1	0	0	0	0	0	0	Yes	No	0
1091	I agree	UK: England, Scotland, Wales, N. Ireland	UK	Mini Wire	6.35	MWH	2014-04-19	9-10 weeks	0	296	9.87	0to2	Yes	Dog	No	ME	Not neutered			Missing	48	38	26	1.46154	Aunder1.5	1.84615	1.8to2.0	3	Kennel Club Assured Breeder	0	1	0	0	0	0	0	0	0	0	0	0	Yes	No	0
886	I agree	UK: England, Scotland, Wales, N. Ireland	UK	Mini Smooth	5.8	MSH	2012-01-04	9-10 weeks	3	1125	37.5	2to4	No	Dog	Yes	MN	6-12 months			Missing	42.5	34	23	1.47826	Aunder1.5	1.84783	1.8to2.0	3	Kennel Club Assured Breeder	0	1	0	0	0	0	0	0	0	0	0	0	Yes	No	0
165	I agree	UK: England, Scotland, Wales, N. Ireland	UK	Mini Smooth	4.05	MSH	2013-08-15	8 weeks	1	536	17.87	0to2	No	Bitch	Yes	FN	6-12 months			Missing	37	30	20	1.5	1.5-1.7	1.85	1.8to2.0	3	Commercial breeder (advertises and sells multiple breeds)	0	0	0	0	0	0	1	0	0	0	0	0	Yes	No	0
550	I agree	UK: England, Scotland, Wales, N. Ireland	UK	Mini Smooth	5	MSH	2011-01-19	11-12 weeks	4	1476	49.2	4to6	No	Dog	Yes	MN	6-12 months			Missing	37	35	20	1.75	1.7-1.9	1.85	1.8to2.0	3	Hobby breeder (they have bred before or since)	0	0	0	0	0	1	0	0	0	0	0	0	Yes	No	0
1593	I agree	UK: England, Scotland, Wales, N. Ireland	UK	Wire	10	SWH	2011-09-09	11-12 weeks	3	1242	41.4	2to4	No	Dog	No	ME	Not neutered			Missing	63	57	34	1.67647	1.5-1.7	1.85294	1.8to2.0	3	Kennel Club Assured Breeder	0	1	0	0	0	0	0	0	0	0	0	0	Yes	No	0
383	I agree	UK: England, Scotland, Wales, N. Ireland	UK	Mini Smooth	4.7	MSH	2014-07-06	9-10 weeks	0	213	7.1	0to2	Yes	Dog	Yes	MN	6-12 months			Missing	39	34	21	1.61905	1.5-1.7	1.85714	1.8to2.0	3	Breed Club member, Hobby breeder (this was their 1st litter)	0	0	1	0	1	0	0	0	0	0	0	0	Yes	No	0
1923	I agree	UK: England, Scotland, Wales, N. Ireland	UK	Long	13.5	SLH	2011-04-29	Over 12 weeks	3	1365	45.5	2to4	No	Dog	No	ME	Not neutered			Missing	54	47	29	1.62069	1.5-1.7	1.86207	1.8to2.0	3	I imported this Dachshund to the UK	0	0	0	0	0	0	0	0	0	0	1	0	No	No	0
890	I agree	UK: England, Scotland, Wales, N. Ireland	UK	Mini Long	5.8	MLH	2009-12-28	8 weeks	5	1863	62.1	4to6	No	Dog	No	ME	Not neutered			Missing	45	40	24	1.66667	1.5-1.7	1.875	1.8to2.0	3	Show breeder	0	0	0	1	0	0	0	0	0	0	0	0	Yes	No	0
1594	I agree	UK: England, Scotland, Wales, N. Ireland	UK	Wire	10	SWH	2014-05-16	8 weeks	0	262	8.73	0to2	Yes	Dog	Yes	MN	6-12 months			Missing	47	42	25	1.68	1.5-1.7	1.88	1.8to2.0	3	Kennel Club Assured Breeder	0	1	0	0	0	0	0	0	0	0	0	0	Yes	No	0
2022	I agree	UK: England, Scotland, Wales, N. Ireland	UK	Wire	20.95	SWH	2012-10-10	11-12 weeks	2	873	29.1	2to4	No	Bitch	No	FE	Not neutered			Missing	53	45	28	1.60714	1.5-1.7	1.89286	1.8to2.0	3	Breed Club member	0	0	1	0	0	0	0	0	0	0	0	0	Yes	No	0
380	I agree	UK: England, Scotland, Wales, N. Ireland	UK	Mini Smooth	4.7	MSH	2011-09-21	8 weeks	3	1236	41.2	2to4	No	Dog	No	ME	Not neutered			Missing	38	30	20	1.5	1.5-1.7	1.9	1.8to2.0	3	Kennel Club Assured Breeder	0	1	0	0	0	0	0	0	0	0	0	0	Yes	No	0
1219	I agree	UK: England, Scotland, Wales, N. Ireland	UK	Mini Smooth	6.8	MSH	2009-05-04	8 weeks	5	2100	70	4to6	No	Dog	Yes	MN	2			Missing	38	32	20	1.6	1.5-1.7	1.9	1.8to2.0	4	Kennel Club Assured Breeder	0	1	0	0	0	0	0	0	0	0	0	0	Yes	No	0
287	I agree	UK: England, Scotland, Wales, N. Ireland	UK	Mini Smooth	4.5	MSH	2014-03-28	9-10 weeks	1	313	10.43	0to2	Yes	Bitch	No	FE	Not neutered			Missing	38	33	20	1.65	1.5-1.7	1.9	1.8to2.0	3	Kennel Club Assured Breeder	0	1	0	0	0	0	0	0	0	0	0	0	Yes	No	0
472	I agree	UK: England, Scotland, Wales, N. Ireland	UK	Mini Long	5	MLH	2007-06-27	8 weeks	7	2780	92.67	6to8	No	Dog	Yes	MN	2			Missing	38	36	20	1.8	1.7-1.9	1.9	1.8to2.0	3	Breed Club member	0	0	1	0	0	0	0	0	0	0	0	0	Yes	No	0
541	I agree	UK: England, Scotland, Wales, N. Ireland	UK	Mini Smooth	5	MSH	2013-01-31	8 weeks	2	759	25.3	2to4	No	Dog	Yes	MN	1 Year			Missing	40	36	21	1.71429	1.7-1.9	1.90476	1.8to2.0	3	Kennel Club Assured Breeder	0	1	0	0	0	0	0	0	0	0	0	0	Yes	No	0
1958	I agree	UK: England, Scotland, Wales, N. Ireland	UK	Long	14.5	SLH	2008-11-18	11-12 weeks	6	2257	75.23	6to8	No	Dog	Yes	MN	3			Missing	61	51	32	1.59375	1.5-1.7	1.90625	1.8to2.0	3	Kennel Club Assured Breeder	0	1	0	0	0	0	0	0	0	0	0	0	Yes	No	0
502	I agree	UK: England, Scotland, Wales, N. Ireland	UK	Mini Smooth	5	MSH	2014-04-14	8 weeks	0	295	9.83	0to2	Yes	Dog	No	ME	Not neutered			Missing	42	34	22	1.54545	1.5-1.7	1.90909	1.8to2.0	3	Kennel Club Assured Breeder	0	1	0	0	0	0	0	0	0	0	0	0	Yes	No	0
1222	I agree	UK: England, Scotland, Wales, N. Ireland	UK	Mini Smooth	6.8	MSH	2014-01-22	8 weeks	1	418	13.93	0to2	No	Dog	No	ME	Not neutered			Missing	42	38	22	1.72727	1.7-1.9	1.90909	1.8to2.0	3	Kennel Club Assured Breeder	0	1	0	0	0	0	0	0	0	0	0	0	Yes	No	0
123	I agree	UK: England, Scotland, Wales, N. Ireland	UK	Mini Wire	4	MWH	2014-01-08	Over 12 weeks	1	391	13.03	0to2	No	Bitch	No	FE	Not neutered			Missing	33	28	17	1.64706	1.5-1.7	1.94118	1.8to2.0	3	Kennel Club Assured Breeder	0	1	0	0	0	0	0	0	0	0	0	0	Yes	No	0
129	I agree	UK: England, Scotland, Wales, N. Ireland	UK	Smooth	4	SSH	2012-02-17	9-10 weeks	3	1082	36.07	2to4	No	Bitch	No	FE	Not neutered			Missing	35	30	18	1.66667	1.5-1.7	1.94444	1.8to2.0	4	Kennel Club Assured Breeder	0	1	0	0	0	0	0	0	0	0	0	0	Yes	No	0
519	I agree	UK: England, Scotland, Wales, N. Ireland	UK	Mini Wire	5	MWH	2013-05-03	9-10 weeks	1	640	21.33	0to2	No	Dog	No	ME	Not neutered			Missing	39	32	20	1.6	1.5-1.7	1.95	1.8to2.0	2	Kennel Club Assured Breeder	0	1	0	0	0	0	0	0	0	0	0	0	Yes	No	0
103	I agree	UK: England, Scotland, Wales, N. Ireland	UK	Mini Long	3.9	MLH	2008-01-19	9-10 weeks	7	2563	85.43	6to8	No	Bitch	No	FE	Not neutered			Missing	39	36	20	1.8	1.7-1.9	1.95	1.8to2.0	3	Kennel Club Assured Breeder	0	1	0	0	0	0	0	0	0	0	0	0	Yes	No	0
572	I agree	UK: England, Scotland, Wales, N. Ireland	UK	Mini Smooth	5	MSH	2007-08-22	9-10 weeks	7	2721	90.7	6to8	No	Dog	No	ME	Not neutered			Missing	41	39	21	1.85714	1.7-1.9	1.95238	1.8to2.0	3	Kennel Club Assured Breeder	0	1	0	0	0	0	0	0	0	0	0	0	Yes	No	0
1276	I agree	UK: England, Scotland, Wales, N. Ireland	UK	Mini Wire	7	MWH	2011-10-13	11-12 weeks	3	1209	40.3	2to4	No	Dog	No	ME	Not neutered			Missing	43	36	22	1.63636	1.5-1.7	1.95455	1.8to2.0	3	Kennel Club Assured Breeder	0	1	0	0	0	0	0	0	0	0	0	0	Yes	No	0
508	I agree	UK: England, Scotland, Wales, N. Ireland	UK	Mini Long	5	MLH	2007-01-01	Over 12 weeks	8	2955	98.5	8to10	No	Dog	Yes	MN	4			Missing	49	39	25	1.56	1.5-1.7	1.96	1.8to2.0	3	Show breeder	0	0	0	1	0	0	0	0	0	0	0	0	Yes	No	0
1587	I agree	UK: England, Scotland, Wales, N. Ireland	UK	Wire	10	SWH	2014-07-06	11-12 weeks	0	206	6.87	0to2	Yes	Dog	No	ME	Not neutered			Missing	51	43	26	1.65385	1.5-1.7	1.96154	1.8to2.0	3	Show breeder	0	0	0	1	0	0	0	0	0	0	0	0	Yes	No	0
871	I agree	UK: England, Scotland, Wales, N. Ireland	UK	Mini Long	5.7	MLH	2007-12-13	11-12 weeks	7	2641	88.03	6to8	No	Bitch	No	FE	Not neutered			Missing	40.1	30.5	20.1	1.51741	1.5-1.7	1.99502	1.8to2.0	3	Kennel Club Assured Breeder, Show breeder	0	1	0	1	0	0	0	0	0	0	0	0	Yes	No	0
661	I agree	UK: England, Scotland, Wales, N. Ireland	UK	Mini Smooth	5.2	MSH	2014-07-26	9-10 weeks	0	192	6.4	0to2	Yes	Dog	No	ME	Not neutered			Missing	40	30	20	1.5	1.5-1.7	2	1.8to2.0	3	Kennel Club Assured Breeder	0	1	0	0	0	0	0	0	0	0	0	0	Yes	No	0
764	I agree	UK: England, Scotland, Wales, N. Ireland	UK	Mini Smooth	5.5	MSH	2012-11-18	9-10 weeks	2	806	26.87	2to4	No	Dog	Yes	MN	1 Year			Missing	40	30	20	1.5	1.5-1.7	2	1.8to2.0	3	Breed Club member	0	0	1	0	0	0	0	0	0	0	0	0	Yes	No	0
55	I agree	UK: England, Scotland, Wales, N. Ireland	UK	Long	3.5	SLH	2008-10-13	I bred this dog & have owned it from birth	6	2358	78.6	6to8	No	Bitch	No	FE	Not neutered			Missing	40	30	20	1.5	1.5-1.7	2	1.8to2.0	3	I bred this Dachshund myself	1	0	0	0	0	0	0	0	0	0	0	0	Yes	No	0
504	I agree	UK: England, Scotland, Wales, N. Ireland	UK	Mini Smooth	5	MSH	2012-11-21	9-10 weeks	2	808	26.93	2to4	No	Dog	Yes	MN	6-12 months			Missing	44	34	22	1.54545	1.5-1.7	2	1.8to2.0	3	Kennel Club Assured Breeder	0	1	0	0	0	0	0	0	0	0	0	0	Yes	No	0
1581	I agree	UK: England, Scotland, Wales, N. Ireland	UK	Long	10	SLH	2012-07-19	8 weeks	2	929	30.97	2to4	No	Bitch	Yes	FN	6-12 months			Missing	50	40	25	1.6	1.5-1.7	2	1.8to2.0	3	Kennel Club Assured Breeder	0	1	0	0	0	0	0	0	0	0	0	0	Yes	No	0
1416	I agree	UK: England, Scotland, Wales, N. Ireland	UK	Mini Wire	8	MWH	2008-04-05	8 weeks	6	2494	83.13	6to8	No	Dog	Yes	MN	1 Year			Missing	42	34	21	1.61905	1.5-1.7	2	1.8to2.0	3	Kennel Club Assured Breeder	0	1	0	0	0	0	0	0	0	0	0	0	Yes	No	0
529	I agree	UK: England, Scotland, Wales, N. Ireland	UK	Mini Smooth	5	MSH	2012-08-13	I bred this dog & have owned it from birth	2	903	30.1	2to4	No	Bitch	No	FE	Not neutered			Missing	40	33	20	1.65	1.5-1.7	2	1.8to2.0	3	I bred this Dachshund myself	1	0	0	0	0	0	0	0	0	0	0	0	Yes	No	0
423	I agree	UK: England, Scotland, Wales, N. Ireland	UK	Mini Long	4.8	MLH	2014-03-07	11-12 weeks	1	333	11.1	0to2	Yes	Dog	No	ME	Not neutered			Missing	42	36	21	1.71429	1.7-1.9	2	1.8to2.0	3	Show breeder	0	0	0	1	0	0	0	0	0	0	0	0	Yes	No	0
389	I agree	UK: England, Scotland, Wales, N. Ireland	UK	Mini Wire	4.7	MWH	2007-04-14	I bred this dog & have owned it from birth	7	2858	95.27	6to8	No	Bitch	Yes	FN	5			Missing	38	33	19	1.73684	1.7-1.9	2	1.8to2.0	2	I bred this Dachshund myself	1	0	0	0	0	0	0	0	0	0	0	0	Yes	No	0
1365	I agree	UK: England, Scotland, Wales, N. Ireland	UK	Wire	7.5	SWH	2014-08-09	9-10 weeks	0	177	5.9	0to2	Yes	Bitch	No	FE	Not neutered			Missing	48	42	24	1.75	1.7-1.9	2	1.8to2.0	2	Kennel Club Assured Breeder	0	1	0	0	0	0	0	0	0	0	0	0	Yes	No	0
310	I agree	UK: England, Scotland, Wales, N. Ireland	UK	Smooth	4.5	SSH	2014-06-01	11-12 weeks	0	255	8.5	0to2	Yes	Bitch	No	FE	Not neutered			Missing	38	36	19	1.89474	1.7-1.9	2	1.8to2.0	3	Hobby breeder (this was their 1st litter)	0	0	0	0	1	0	0	0	0	0	0	0	Yes	No	0
1340	I agree	UK: England, Scotland, Wales, N. Ireland	UK	Smooth	7.3	SSH	2014-03-21	8 weeks	1	318	10.6	0to2	Yes	Dog	Yes	MN	6-12 months			Missing	40	40	20	2	over1.9	2	1.8to2.0	3	Kennel Club Assured Breeder	0	1	0	0	0	0	0	0	0	0	0	0	Yes	No	0
719	I agree	UK: England, Scotland, Wales, N. Ireland	UK	Mini Long	5.4	MLH	2007-12-24	11-12 weeks	7	2630	87.67	6to8	No	Bitch	No	FE	Not neutered			Missing	40.6	30.6	20	1.53	1.5-1.7	2.03	2.0to2.2	2	Kennel Club Assured Breeder, Show breeder	0	1	0	1	0	0	0	0	0	0	0	0	Yes	No	0
790	I agree	UK: England, Scotland, Wales, N. Ireland	UK	Mini Long	5.5	MLH	2012-09-03	9-10 weeks	2	882	29.4	2to4	No	Dog	Yes	MN	6-12 months			Missing	45	37	22	1.68182	1.5-1.7	2.04545	2.0to2.2	3	Kennel Club Assured Breeder	0	1	0	0	0	0	0	0	0	0	0	0	Yes	No	0
807	I agree	UK: England, Scotland, Wales, N. Ireland	UK	Mini Smooth	5.5	MSH	2014-01-29	11-12 weeks	1	371	12.37	0to2	No	Dog	Yes	MN	6-12 months			Missing	45	40	22	1.81818	1.7-1.9	2.04545	2.0to2.2	3	Kennel Club Assured Breeder	0	1	0	0	0	0	0	0	0	0	0	0	Yes	No	0
1325	I agree	UK: England, Scotland, Wales, N. Ireland	UK	Mini Smooth	7.2	MSH	2012-11-03	Less than 8 weeks old	2	863	28.77	2to4	No	Dog	No	ME	Not neutered			Missing	45	42	22	1.90909	over1.9	2.04545	2.0to2.2	3	Commercial breeder (advertises and sells multiple breeds), Puppy Farm (you may not have realised this at the time)	0	0	0	0	0	0	1	1	0	0	0	0	Yes	No	0
1386	I agree	UK: England, Scotland, Wales, N. Ireland	UK	Wire	7.7	SWH	2014-09-22	I bred this dog & have owned it from birth	0	135	4.5	0to2	Yes	Bitch	No	FE	Not neutered			Missing	41	37	20	1.85	1.7-1.9	2.05	2.0to2.2	3	I bred this Dachshund myself	1	0	0	0	0	0	0	0	0	0	0	0	Yes	No	0
293	I agree	UK: England, Scotland, Wales, N. Ireland	UK	Mini Smooth	4.5	MSH	2014-01-18	11-12 weeks	1	387	12.9	0to2	No	Bitch	No	FE	Not neutered			Missing	39	32	19	1.68421	1.5-1.7	2.05263	2.0to2.2	3	Kennel Club Assured Breeder	0	1	0	0	0	0	0	0	0	0	0	0	Yes	No	0
1628	I agree	UK: England, Scotland, Wales, N. Ireland	UK	Mini Long	10.2	MLH	2012-09-12	8 weeks	2	873	29.1	2to4	No	Bitch	Yes	FN	6-12 months			Missing	48	37	23	1.6087	1.5-1.7	2.08696	2.0to2.2	1	Kennel Club Assured Breeder	0	1	0	0	0	0	0	0	0	0	0	0	Yes	No	0
369	I agree	South Africa	South Africa	Mini Long	4.6	MLH	2004-03-18	9-10 weeks	11	3995	133.17	over10	No	Bitch	Yes	FN	5			Missing	46	41	22	1.86364	1.7-1.9	2.09091	2.0to2.2	3	Show breeder	0	0	0	1	0	0	0	0	0	0	0	0	No	No	0
1317	I agree	UK: England, Scotland, Wales, N. Ireland	UK	Wire	7.1	SWH	2014-09-29	I bred this dog & have owned it from birth	0	121	4.03	0to2	Yes	Bitch	No	FE	Not neutered			Missing	44	37	21	1.7619	1.7-1.9	2.09524	2.0to2.2	3	I bred this Dachshund myself	1	0	0	0	0	0	0	0	0	0	0	0	Yes	No	0
554	I agree	UK: England, Scotland, Wales, N. Ireland	UK	Mini Wire	5	MWH	2014-01-10	11-12 weeks	1	388	12.93	0to2	Yes	Dog	No	ME	Not neutered			Missing	44	37	21	1.7619	1.7-1.9	2.09524	2.0to2.2	3	Kennel Club Assured Breeder	0	1	0	0	0	0	0	0	0	0	0	0	Yes	No	0
45	I agree	UK: England, Scotland, Wales, N. Ireland	UK	Mini Smooth	3.28	MSH	2014-07-06	9-10 weeks	0	213	7.1	0to2	No	Bitch	No	FE	Not neutered			Missing	38	33	18	1.83333	1.7-1.9	2.11111	2.0to2.2	3	Kennel Club Assured Breeder	0	1	0	0	0	0	0	0	0	0	0	0	Yes	No	0
1516	I agree	UK: England, Scotland, Wales, N. Ireland	UK	Mini Smooth	9	MSH	2011-04-25	9-10 weeks	3	1379	45.97	2to4	No	Bitch	No	FE	Not neutered			Missing	38	33	18	1.83333	1.7-1.9	2.11111	2.0to2.2	Missing	Hobby breeder (this was their 1st litter)	0	0	0	0	1	0	0	0	0	0	0	0	Yes	No	0
1726	I agree	UK: England, Scotland, Wales, N. Ireland	UK	Wire	11	SWH	2008-06-25	9-10 weeks	6	2417	80.57	6to8	No	Bitch	No	FE	Not neutered			Missing	53	51	25	2.04	over1.9	2.12	2.0to2.2	3	Hobby breeder (they have bred before or since)	0	0	0	0	0	1	0	0	0	0	0	0	Yes	No	0
1850	I agree	UK: England, Scotland, Wales, N. Ireland	UK	Mini Long	12.5	MLH	2005-07-23	8 weeks	9	3481	116.03	8to10	No	Bitch	Yes	FN	6-12 months			Missing	43	36	20	1.8	1.7-1.9	2.15	2.0to2.2	3	Kennel Club Assured Breeder	0	1	0	0	0	0	0	0	0	0	0	0	Yes	No	0
1291	I agree	Australia	Australia	Mini Smooth	7	MSH	2013-12-11	9-10 weeks	1	438	14.6	0to2	No	Bitch	Yes	FN	6-12 months			Missing	43	38	20	1.9	1.7-1.9	2.15	2.0to2.2	3	Kennel Club Assured Breeder, Show breeder	0	1	0	1	0	0	0	0	0	0	0	0	No	No	0
1596	I agree	UK: England, Scotland, Wales, N. Ireland	UK	Wire	10	SWH	2012-03-17	Over 12 weeks	3	1075	35.83	2to4	No	Bitch	No	FE	Not neutered			Missing	52	41	24	1.70833	1.7-1.9	2.16667	2.0to2.2	3	Kennel Club Assured Breeder, Breed Club member, Show breeder	0	1	1	1	0	0	0	0	0	0	0	0	Yes	No	0
2020	I agree	UK: England, Scotland, Wales, N. Ireland	UK	Wire	20	SWH	2006-02-12	9-10 weeks	9	3279	109.3	8to10	No	Bitch	Yes	FN	5			Missing	52	47	24	1.95833	over1.9	2.16667	2.0to2.2	3	Kennel Club Assured Breeder	0	1	0	0	0	0	0	0	0	0	0	0	Yes	No	0
50	I agree	UK: England, Scotland, Wales, N. Ireland	UK	Mini Smooth	3.4	MSH	2011-08-01	8 weeks	3	1301	43.37	2to4	No	Bitch	No	FE	Not neutered			Missing	37	30	17	1.76471	1.7-1.9	2.17647	2.0to2.2	3	Hobby breeder (this was their 1st litter)	0	0	0	0	1	0	0	0	0	0	0	0	Yes	No	0
677	I agree	UK: England, Scotland, Wales, N. Ireland	UK	Mini Wire	5.2	MWH	2011-10-10	Over 12 weeks	3	1234	41.13	2to4	No	Bitch	No	FE	Not neutered			Missing	35	29	16	1.8125	1.7-1.9	2.1875	2.0to2.2	3	Kennel Club Assured Breeder, Breed Club member, Show breeder	0	1	1	1	0	0	0	0	0	0	0	0	Yes	No	0
1171	I agree	UK: England, Scotland, Wales, N. Ireland	UK	Mini Smooth	6.5	MSH	2010-08-24	11-12 weeks	4	1623	54.1	4to6	No	Dog	Yes	MN	6-12 months			Missing	44	40	20	2	over1.9	2.2	2.0to2.2	3	he was an accident	0	0	0	0	1	0	0	0	0	0	0	0	Yes	No	0
1153	I agree	Australia	Australia	Mini Long	6.5	MLH	2012-04-18	11-12 weeks	2	1056	35.2	2to4	No	Dog	No	ME	Not neutered			Missing	42	33	19	1.73684	1.7-1.9	2.21053	over2.2	3	Kennel Club Assured Breeder, Show breeder	0	1	0	1	0	0	0	0	0	0	0	0	No	No	0
1458	I agree	Australia	Australia	Mini Smooth	8.3	MSH	2005-09-20	9-10 weeks	9	3456	115.2	8to10	No	Dog	Yes	MN	9			Missing	51	34	23	1.47826	Aunder1.5	2.21739	over2.2	4	Show breeder	0	0	0	1	0	0	0	0	0	0	0	0	No	No	0
1172	I agree	UK: England, Scotland, Wales, N. Ireland	UK	Mini Wire	6.5	MWH	2007-10-12	11-12 weeks	7	2670	89	6to8	No	Dog	Yes	MN	6-12 months			Missing	45	40	20	2	over1.9	2.25	over2.2	3	Kennel Club Assured Breeder, Breed Club member	0	1	1	0	0	0	0	0	0	0	0	0	Yes	No	0
317	I agree	UK: England, Scotland, Wales, N. Ireland	UK	Mini Long	4.5	MLH	2013-08-26	Over 12 weeks	1	527	17.57	0to2	No	Dog	No	ME	Not neutered			Missing	43	37	19	1.94737	over1.9	2.26316	over2.2	3	Kennel Club Assured Breeder, Breed Club member	0	1	1	0	0	0	0	0	0	0	0	0	Yes	No	0
1606	I agree	UK: England, Scotland, Wales, N. Ireland	UK	Mini Wire	10	MWH	2008-01-09	9-10 weeks	7	2581	86.03	6to8	No	Bitch	No	FE	Not neutered			Missing	43	37	19	1.94737	over1.9	2.26316	over2.2	Missing	Hobby breeder (they have bred before or since)	0	0	0	0	0	1	0	0	0	0	0	0	Yes	No	0
1660	I agree	UK: England, Scotland, Wales, N. Ireland	UK	Mini Smooth	10.5	MSH	2012-09-12	8 weeks	2	873	29.1	2to4	No	Dog	No	ME	Not neutered			Missing	41	36	18	2	over1.9	2.27778	over2.2	3	Kennel Club Assured Breeder	0	1	0	0	0	0	0	0	0	0	0	0	Yes	No	0
1659	I agree	UK: England, Scotland, Wales, N. Ireland	UK	Wire	10.5	SWH	2013-10-23	9-10 weeks	1	522	17.4	0to2	No	Dog	No	ME	Not neutered			Missing	57	45	25	1.8	1.7-1.9	2.28	over2.2	3	Hobby breeder (this was their 1st litter)	0	0	0	0	1	0	0	0	0	0	0	0	Yes	No	0
1347	I agree	Australia	Australia	Mini Long	7.4	MLH	2013-04-20	Over 12 weeks	1	689	22.97	0to2	No	Bitch	Yes	FN	1 Year			Missing	39	29	17	1.70588	1.7-1.9	2.29412	over2.2	3	I got this Dachshund from a Rescue organisation	0	0	0	0	0	0	0	0	0	1	0	0	No	No	0
1093	I agree	UK: England, Scotland, Wales, N. Ireland	UK	Mini Smooth	6.35	MSH	2012-09-13	8 weeks	2	876	29.2	2to4	No	Dog	Yes	MN	6-12 months			Missing	46	40	20	2	over1.9	2.3	over2.2	3	Kennel Club Assured Breeder, Show breeder	0	1	0	1	0	0	0	0	0	0	0	0	Yes	No	0
1452	I agree	UK: England, Scotland, Wales, N. Ireland	UK	Mini Smooth	8.2	MSH	2011-08-23	8 weeks	3	1259	41.97	2to4	No	Dog	Yes	MN	Under 6 months			Missing	46	41	20	2.05	over1.9	2.3	over2.2	3	Hobby breeder (they have bred before or since)	0	0	0	0	0	1	0	0	0	0	0	0	Yes	No	0
1001	I agree	UK: England, Scotland, Wales, N. Ireland	UK	Mini Smooth	6	MSH	2012-11-16	9-10 weeks	2	812	27.07	2to4	No	Dog	Yes	MN	1 Year			Missing	44	40	19	2.10526	over1.9	2.31579	over2.2	3	Kennel Club Assured Breeder, Breed Club member	0	1	1	0	0	0	0	0	0	0	0	0	Yes	No	0
588	I agree	UK: England, Scotland, Wales, N. Ireland	UK	Mini Smooth	5	MSH	2013-05-05	8 weeks	1	638	21.27	0to2	No	Bitch	No	FE	Not neutered			Missing	35	30	15	2	over1.9	2.33333	over2.2	3	Breed Club member	0	0	1	0	0	0	0	0	0	0	0	0	Yes	No	0
684	I agree	UK: England, Scotland, Wales, N. Ireland	UK	Mini Smooth	5.2	MSH	2011-01-10	11-12 weeks	4	1484	49.47	4to6	No	Dog	No	ME	Not neutered			Missing	42	38	18	2.11111	over1.9	2.33333	over2.2	3	Kennel Club Assured Breeder	0	1	0	0	0	0	0	0	0	0	0	0	Yes	No	0
582	I agree	UK: England, Scotland, Wales, N. Ireland	UK	Mini Smooth	5	MSH	2013-03-19	11-12 weeks	2	687	22.9	0to2	No	Bitch	No	FE	Not neutered			Missing	40	33	17	1.94118	over1.9	2.35294	over2.2	3	Kennel Club Assured Breeder	0	1	0	0	0	0	0	0	0	0	0	0	Yes	No	0
1974	I agree	UK: England, Scotland, Wales, N. Ireland	UK	Wire	15	SWH	2007-12-28	8 weeks	7	2642	88.07	6to8	No	Dog	No	ME	Not neutered			Missing	62	52	26	2	over1.9	2.38462	over2.2	2	Breed Club member, Show breeder	0	0	1	1	0	0	0	0	0	0	0	0	Yes	No	0
1612	I agree	UK: England, Scotland, Wales, N. Ireland	UK	Wire	10	SWH	2012-04-22	11-12 weeks	2	1017	33.9	2to4	No	Dog	Yes	MN	1 Year			Missing	60	50	25	2	over1.9	2.4	over2.2	3	Hobby breeder (this was their 1st litter)	0	0	0	0	1	0	0	0	0	0	0	0	Yes	No	0
1070	I agree	UK: England, Scotland, Wales, N. Ireland	UK	Mini Smooth	6.2	MSH	2013-08-27	11-12 weeks	1	525	17.5	0to2	No	Dog	No	ME	Not neutered			Missing	44	37	18	2.05556	over1.9	2.44444	over2.2	3	Kennel Club Assured Breeder	0	1	0	0	0	0	0	0	0	0	0	0	Yes	No	0
820	I agree	UK: England, Scotland, Wales, N. Ireland	UK	Mini Smooth	5.5	MSH	2014-06-25	8 weeks	0	224	7.47	0to2	Yes	Dog	No	ME	Not neutered			Missing	45	40	18	2.22222	over1.9	2.5	over2.2	2	Kennel Club Assured Breeder	0	1	0	0	0	0	0	0	0	0	0	0	Yes	No	0
733	I agree	UK: England, Scotland, Wales, N. Ireland	UK	Mini Long	5.4	MLH	2014-06-24	8 weeks	0	223	7.43	0to2	Yes	Bitch	No	FE	Not neutered			Missing	38	30	15	2	over1.9	2.53333	over2.2	3	Kennel Club Assured Breeder	0	1	0	0	0	0	0	0	0	0	0	0	Yes	No	0
591	I agree	UK: England, Scotland, Wales, N. Ireland	UK	Mini Long	5	MLH	2014-06-01	8 weeks	0	246	8.2	0to2	No	Dog	Yes	MN	1 Year			Missing	38	31	15	2.06667	over1.9	2.53333	over2.2	3	Breed Club member	0	0	1	0	0	0	0	0	0	0	0	0	Yes	No	0
1907	I agree	UK: England, Scotland, Wales, N. Ireland	UK	Wire	13	SWH	2010-11-30	8 weeks	4	1574	52.47	4to6	No	Bitch	No	FE	Not neutered			Missing	56	52	22	2.36364	over1.9	2.54545	over2.2	3	Breed Club member, Show breeder	0	0	1	1	0	0	0	0	0	0	0	0	Yes	No	0
154	I agree	UK: England, Scotland, Wales, N. Ireland	UK	Mini Smooth	4	MSH	2013-06-26	8 weeks	1	586	19.53	0to2	No	Bitch	No	FE	Not neutered			Missing	42	38	16	2.375	over1.9	2.625	over2.2	2	Kennel Club Assured Breeder	0	1	0	0	0	0	0	0	0	0	0	0	Yes	No	0
338	I agree	UK: England, Scotland, Wales, N. Ireland	UK	Mini Long	4.5	MLH	2012-01-07	11-12 weeks	3	1125	37.5	2to4	No	Dog	Yes	MN	6-12 months			Missing	42	41	16	2.5625	over1.9	2.625	over2.2	3	Breed Club member	0	0	1	0	0	0	0	0	0	0	0	0	Yes	No	0
339	I agree	UK: England, Scotland, Wales, N. Ireland	UK	Mini Long	4.5	MLH	2012-01-07	11-12 weeks	3	1125	37.5	2to4	No	Dog	Yes	MN	6-12 months			Missing	42	41	16	2.5625	over1.9	2.625	over2.2	3	Breed Club member	0	0	1	0	0	0	0	0	0	0	0	0	Yes	No	0
437	I agree	UK: England, Scotland, Wales, N. Ireland	UK	Mini Smooth	4.8	MSH	2014-02-20	8 weeks	1	348	11.6	0to2	Yes	Bitch	No	FE	Not neutered			Missing	38	35	14	2.5	over1.9	2.71429	over2.2	3	Kennel Club Assured Breeder	0	1	0	0	0	0	0	0	0	0	0	0	Yes	No	0
35	I agree	UK: England, Scotland, Wales, N. Ireland	UK	Mini Smooth	3	MSH	2014-09-27	Over 12 weeks	0	129	4.3	0to2	Yes	Dog	No	ME	Not neutered			Missing	35	28	12	2.33333	over1.9	2.91667	over2.2	2	Kennel Club Assured Breeder	0	1	0	0	0	0	0	0	0	0	0	0	Yes	No	0
147	I agree	UK: England, Scotland, Wales, N. Ireland	UK	Long	4	SLH	2009-03-10	Over 12 weeks	6	2208	73.6	6to8	No	Bitch	No	FE	Not neutered			Missing	Missing	56	28	2	over1.9	Missing	Missing	3	Don't know / can't remember	0	0	0	0	0	0	0	0	0	0	0	0	Yes	No	0
158	I agree	Australia	Australia	Mini Smooth	4	MSH	2014-08-09	Less than 8 weeks old	0	170	5.67	0to2	Yes	Bitch	No	FE	Not neutered			Missing	Missing	Missing	Missing	Missing	Missing	Missing	Missing	3	Commercial breeder (advertises and sells multiple breeds), Puppy Farm (you may not have realised this at the time)	0	0	0	0	0	0	1	1	0	0	0	0	No	No	0
1309	I agree	Scandinavia	Europe	Smooth	7	SSH	2014-07-14	Less than 8 weeks old	0	195	6.5	0to2	Yes	Dog	No	ME	Not neutered			Missing	Missing	Missing	Missing	Missing	Missing	Missing	Missing	3	Hobby breeder (they have bred before or since)	0	0	0	0	0	1	0	0	0	0	0	0	No	No	0
862	I agree	UK: England, Scotland, Wales, N. Ireland	UK	Mini Wire	5.6	MWH	2014-01-21	11-12 weeks	1	378	12.6	0to2	No	Dog	No	ME	Not neutered			Missing	Missing	Missing	Missing	Missing	Missing	Missing	Missing	3	Kennel Club Assured Breeder, Show breeder	0	1	0	1	0	0	0	0	0	0	0	0	No	No	0
1040	I agree	UK: England, Scotland, Wales, N. Ireland	UK	Mini Smooth	6.1	MSH	2013-09-02	9-10 weeks	1	518	17.27	0to2	No	Dog	Yes	MN	6-12 months			Missing	Missing	Missing	Missing	Missing	Missing	Missing	Missing	3	Kennel Club Assured Breeder	0	1	0	0	0	0	0	0	0	0	0	0	Yes	No	0
609	I agree	UK: England, Scotland, Wales, N. Ireland	UK	Smooth	5	SSH	2013-06-15	9-10 weeks	1	597	19.9	0to2	No	Bitch	No	FE	Not neutered			Missing	33	30	Missing	Missing	Missing	Missing	Missing	3	Kennel Club Assured Breeder, Puppy Farm (you may not have realised this at the time)	0	1	0	0	0	0	0	1	0	0	0	0	Yes	No	0
1017	I agree	Norway	Europe	Long	6	SLH	2013-05-30	8 weeks	1	605	20.17	0to2	No	Dog	No	ME	Not neutered			Missing	Missing	Missing	Missing	Missing	Missing	Missing	Missing	3	Kennel Club Assured Breeder	0	1	0	0	0	0	0	0	0	0	0	0	No	No	0
1442	I agree	UK: England, Scotland, Wales, N. Ireland	UK	Mini Smooth	8	MSH	2013-05-23	9-10 weeks	1	620	20.67	0to2	No	Dog	Yes	MN	1 Year			Missing	Missing	Missing	Missing	Missing	Missing	Missing	Missing	3	Kennel Club Assured Breeder	0	1	0	0	0	0	0	0	0	0	0	0	Yes	No	0
222	I agree	UK: England, Scotland, Wales, N. Ireland	UK	Mini Wire	4.3	MWH	2013-05-01	11-12 weeks	1	643	21.43	0to2	No	Bitch	No	FE	Not neutered			Missing	Missing	Missing	Missing	Missing	Missing	Missing	Missing	2	Kennel Club Assured Breeder	0	1	0	0	0	0	0	0	0	0	0	0	No	No	0
1015	I agree	Australia	Australia	Mini Smooth	6	MSH	2013-04-06	9-10 weeks	1	715	23.83	0to2	No	Dog	No	ME	Not neutered			Missing	Missing	Missing	Missing	Missing	Missing	Missing	Missing	3	Show breeder	0	0	0	1	0	0	0	0	0	0	0	0	No	No	0
825	I agree	UK: England, Scotland, Wales, N. Ireland	UK	Mini Long	5.5	MLH	2012-12-12	8 weeks	2	784	26.13	2to4	No	Dog	No	ME	Not neutered			Missing	Missing	Missing	Missing	Missing	Missing	Missing	Missing	3	Kennel Club Assured Breeder	0	1	0	0	0	0	0	0	0	0	0	0	Yes	No	0
441	I agree	UK: England, Scotland, Wales, N. Ireland	UK	Mini Wire	4.8	MWH	2012-10-17	9-10 weeks	2	839	27.97	2to4	No	Dog	No	ME	Not neutered			Missing	Missing	Missing	Missing	Missing	Missing	Missing	Missing	3	Hobby breeder (they have bred before or since)	0	0	0	0	0	1	0	0	0	0	0	0	Yes	No	0
686	I agree	UK: England, Scotland, Wales, N. Ireland	UK	Mini Wire	5.2	MWH	2012-10-17	9-10 weeks	2	839	27.97	2to4	No	Dog	Yes	MN	3			Missing	Missing	Missing	Missing	Missing	Missing	Missing	Missing	4	Hobby breeder (they have bred before or since)	0	0	0	0	0	1	0	0	0	0	0	0	Yes	No	0
1443	I agree	UK: England, Scotland, Wales, N. Ireland	UK	Mini Smooth	8	MSH	2010-07-05	8 weeks	4	1673	55.77	4to6	No	Dog	No	ME	Not neutered			Missing	Missing	Missing	Missing	Missing	Missing	Missing	Missing	3	Kennel Club Assured Breeder	0	1	0	0	0	0	0	0	0	0	0	0	Yes	Don't know	2
1979	I agree	Scotland	UK	Long	15	SLH	2008-10-11	9-10 weeks	6	2305	76.83	6to8	No	Bitch	Yes	FN	1 Year			Missing	Missing	Missing	Missing	Missing	Missing	Missing	Missing	3	Kennel Club Assured Breeder, Breed Club member, Show breeder	0	1	1	1	0	0	0	0	0	0	0	0	Yes	No	0
1908	I agree	UK: England, Scotland, Wales, N. Ireland	UK	Long	13	SLH	2004-11-10	8 weeks	10	3736	124.53	over10	No	Dog	No	ME	Not neutered			Missing	Missing	Missing	Missing	Missing	Missing	Missing	Missing	3	Show breeder	0	0	0	1	0	0	0	0	0	0	0	0	Yes	No	0
1311	I agree	UK: England, Scotland, Wales, N. Ireland	UK	Mini Smooth	7	MSH	2003-07-25	Missing	11	4211	140.37	over10	No	Bitch	Yes	FN	6			Missing	Missing	Missing	Missing	Missing	Missing	Missing	Missing	5	Kennel Club Assured Breeder	0	1	0	0	0	0	0	0	0	0	0	0	Yes	No	0
628	I agree	Australia	Australia	Smooth	5.1	SSH	2014-05-31	8 weeks	0	295	9.83	0to2	No	Dog	Yes	MN	6-12 months			Don't know	38	32	25.5	1.2549	Aunder1.5	1.4902	1.0ls1.8	3	Missing.0	Missing	Missing	Missing	Missing	Missing	Missing	Missing	Missing	Missing	Missing	Missing	Missing	Don't know	No	0
1692	I agree	Australia	Australia	Smooth	11	SSH	2012-11-01	Over 12 weeks	2	843	28.1	2to4	No	Dog	Yes	MN	2			Don't know	50	38	30	1.26667	Aunder1.5	1.66667	1.0ls1.8	3	I got this Dachshund from a Rescue organisation	0	0	0	0	0	0	0	0	0	1	0	0	No	No	0
1565	I agree	UK: England, Scotland, Wales, N. Ireland	UK	Mini Smooth	10	MSH	2014-04-08	9-10 weeks	0	301	10.03	0to2	Yes	Dog	Yes	MN	Under 6 months			Don't know	30	25	18	1.38889	Aunder1.5	1.66667	1.0ls1.8	3	Kennel Club Assured Breeder	0	1	0	0	0	0	0	0	0	0	0	0	Yes	No	0
1242	I agree	UK: England, Scotland, Wales, N. Ireland	UK	Mini Smooth	6.9	MSH	2011-10-24	Over 12 weeks	3	1198	39.93	2to4	No	Dog	No	ME	Not neutered			Don't know	42	39	23	1.69565	1.5-1.7	1.82609	1.8to2.0	3	bought it from owner 2014	0	0	0	0	0	0	0	0	0	1	0	0	Don't know	Don't know	2
1822	I agree	UK: England, Scotland, Wales, N. Ireland	UK	Long	12.04	SLH	2009-02-05	Over 12 weeks	6	2190	73	6to8	No	Dog	Yes	MN	6			Don't know	58	48	31	1.54839	1.5-1.7	1.87097	1.8to2.0	3	was given the dog.	0	0	0	0	0	0	0	0	0	1	0	0	Yes	No	0
935	I agree	Australia	Australia	Mini Smooth	6	MSH	2010-11-13	Less than 8 weeks old	4	1562	52.07	4to6	No	Dog	Yes	MN	6-12 months			Don't know	45	35	24	1.45833	Aunder1.5	1.875	1.8to2.0	3	Hobby breeder (this was their 1st litter)	0	0	0	0	1	0	0	0	0	0	0	0	No	No	0
1127	I agree	UK: England, Scotland, Wales, N. Ireland	UK	Mini Smooth	6.5	MSH	2014-04-08	8 weeks	0	301	10.03	0to2	Yes	Dog	No	ME	Not neutered			Don't know	45	37	24	1.54167	1.5-1.7	1.875	1.8to2.0	2	Pet Shop	0	0	0	0	0	0	0	0	1	0	0	0	Yes	No	0
1460	I agree	UK: England, Scotland, Wales, N. Ireland	UK	Mini Wire	8.3	MWH	2009-11-16	11-12 weeks	5	1908	63.6	4to6	No	Dog	Yes	MN	6-12 months			Don't know	60	48	30	1.6	1.5-1.7	2	1.8to2.0	4	Hobby breeder (they have bred before or since)	0	0	0	0	0	1	0	0	0	0	0	0	Yes	No	0
1289	I agree	Australia	Australia	Mini Smooth	7	MSH	2007-09-01	Over 12 weeks	7	2704	90.13	6to8	No	Dog	Yes	MN	2			Don't know	44	40	22	1.81818	1.7-1.9	2	1.8to2.0	3	I got this Dachshund from a Rescue organisation	0	0	0	0	0	0	0	0	0	1	0	0	No	No	0
1035	I agree	Australia	Australia	Mini Smooth	6.1	MSH	2014-09-08	8 weeks	0	195	6.5	0to2	Yes	Dog	No	ME	Not neutered			Don't know	41	35	20	1.75	1.7-1.9	2.05	2.0to2.2	3	Breed Club member, Show breeder	0	0	1	1	0	0	0	0	0	0	0	0	No	No	0
1230	I agree	USA	USA	Smooth	6.8	SSH	2013-06-22	11-12 weeks	1	582	19.4	0to2	No	Dog	No	ME	Not neutered			Don't know	43	39	20	1.95	over1.9	2.15	2.0to2.2	3	Hobby breeder (this was their 1st litter)	0	0	0	0	1	0	0	0	0	0	0	0	No	No	0
1599	I agree	Australia	Australia	Long	10	SLH	2006-04-25	Over 12 weeks	8	3225	107.5	8to10	No	Dog	Yes	MN	3			Don't know	50	39	22	1.77273	1.7-1.9	2.27273	over2.2	2	I got this Dachshund from a Rescue organisation	0	0	0	0	0	0	0	0	0	1	0	0	No	No	0
1946	I agree	Australia	Australia	Long	14	SLH	2011-03-13	8 weeks	4	1476	49.2	4to6	No	Dog	No	ME	Not neutered			Don't know	56	48	22	2.18182	over1.9	2.54545	over2.2	3	Hobby breeder (this was their 1st litter)	0	0	0	0	1	0	0	0	0	0	0	0	No	No	0
1617	I agree	Australia	Australia	Long	10	SLH	2008-09-01	Over 12 weeks	6	2335	77.83	6to8	No	Bitch	Yes	FN	8			Don't know	66	63	25	2.52	over1.9	2.64	over2.2	2	Rescue/re-homed	0	0	0	0	0	0	0	0	0	1	0	0	No	No	0
611	I agree	Canada	Canada	Mini Smooth	5	MSH	2012-05-10	Missing	2	989	32.97	2to4	No	Dog	Yes	MN	3			Don't know	Missing	Missing	Missing	Missing	Missing	Missing	Missing	3	I got this Dachshund from a Rescue organisation	0	0	0	0	0	0	0	0	0	1	0	0	No	No	0
630	I agree	UK: England, Scotland, Wales, N. Ireland	UK	Mini Smooth	5.1	MSH	2008-07-27	I bred this dog & have owned it from birth	6	2387	79.57	6to8	No	Bitch	No	FE	Not neutered			Has had, or sired, 1 litter of puppies	40	40	29	1.37931	Aunder1.5	1.37931	1.0ls1.8	4	I bred this Dachshund myself	1	0	0	0	0	0	0	0	0	0	0	0	Yes	No	0
928	I agree	UK: England, Scotland, Wales, N. Ireland	UK	Mini Long	6	MLH	2010-11-19	9-10 weeks	4	1554	51.8	4to6	No	Bitch	No	FE	Not neutered			Has had, or sired, 1 litter of puppies	42	37	28	1.32143	Aunder1.5	1.5	1.0ls1.8	4	Hobby breeder (they have bred before or since)	0	0	0	0	0	1	0	0	0	0	0	0	Yes	No	0
1252	I agree	UK: England, Scotland, Wales, N. Ireland	UK	Wire	7	SWH	2012-06-17	I bred this dog & have owned it from birth	2	962	32.07	2to4	No	Bitch	No	FE	Not neutered			Has had, or sired, 1 litter of puppies	48	43	31	1.3871	Aunder1.5	1.54839	1.0ls1.8	3	I bred this Dachshund myself	1	0	0	0	0	0	0	0	0	0	0	0	Yes	No	0
695	I agree	UK: England, Scotland, Wales, N. Ireland	UK	Mini Smooth	5.3	MSH	2007-07-14	11-12 weeks	7	2750	91.67	6to8	No	Dog	Yes	MN	Missing			Has had, or sired, 1 litter of puppies	38	31	23	1.34783	Aunder1.5	1.65217	1.0ls1.8	3	Commercial breeder (advertises and sells multiple breeds)	0	0	0	0	0	0	1	0	0	0	0	0	Yes	No	0
252	I agree	UK: England, Scotland, Wales, N. Ireland	UK	Mini Wire	4.5	MWH	2009-05-08	I bred this dog & have owned it from birth	5	2087	69.57	4to6	No	Dog	No	ME	Not neutered			Has had, or sired, 1 litter of puppies	42	34	25	1.36	Aunder1.5	1.68	1.0ls1.8	3	I bred this Dachshund myself	1	0	0	0	0	0	0	0	0	0	0	0	Yes	No	0
866	I agree	UK: England, Scotland, Wales, N. Ireland	UK	Mini Smooth	5.7	MSH	2006-06-20	I bred this dog & have owned it from birth	8	3149	104.97	8to10	No	Dog	Yes	MN	5			Has had, or sired, 1 litter of puppies	43	31	25.5	1.21569	Aunder1.5	1.68627	1.0ls1.8	3	I bred this Dachshund myself	1	0	0	0	0	0	0	0	0	0	0	0	Yes	No	0
1556	I agree	UK: England, Scotland, Wales, N. Ireland	UK	Wire	9.6	SWH	2010-04-06	I bred this dog & have owned it from birth	4	1758	58.6	4to6	No	Bitch	No	FE	Not neutered			Has had, or sired, 1 litter of puppies	43	48	25	1.92	over1.9	1.72	1.0ls1.8	3	I bred this Dachshund myself	1	0	0	0	0	0	0	0	0	0	0	0	Yes	No	0
1694	I agree	UK: England, Scotland, Wales, N. Ireland	UK	Wire	11	SWH	2005-02-26	I bred this dog & have owned it from birth	10	3630	121	over10	No	Bitch	Yes	FN	5			Has had, or sired, 1 litter of puppies	54	41	31	1.32258	Aunder1.5	1.74194	1.0ls1.8	3	I bred this Dachshund myself	1	0	0	0	0	0	0	0	0	0	0	0	Yes	No	0
932	I agree	UK: England, Scotland, Wales, N. Ireland	UK	Mini Smooth	6	MSH	2011-04-10	8 weeks	3	1394	46.47	2to4	No	Dog	No	ME	Not neutered			Has had, or sired, 1 litter of puppies	42	34	24	1.41667	Aunder1.5	1.75	1.0ls1.8	3	Kennel Club Assured Breeder	0	1	0	0	0	0	0	0	0	0	0	0	Yes	No	0
1533	I agree	UK: England, Scotland, Wales, N. Ireland	UK	Wire	9.2	SWH	2012-08-24	8 weeks	2	893	29.77	2to4	No	Bitch	No	FE	Not neutered			Has had, or sired, 1 litter of puppies	49	44	28	1.57143	1.5-1.7	1.75	1.0ls1.8	3	Don't know / can't remember, Working breeder (deer tracking)	0	0	0	0	0	0	0	0	0	0	0	0	Yes	No	0
262	I agree	UK: England, Scotland, Wales, N. Ireland	UK	Mini Wire	4.5	MWH	2010-07-29	11-12 weeks	4	1652	55.07	4to6	No	Bitch	No	FE	Not neutered			Has had, or sired, 1 litter of puppies	41	34	23	1.47826	Aunder1.5	1.78261	1.0ls1.8	3	Show breeder	0	0	0	1	0	0	0	0	0	0	0	0	Yes	No	0
689	I agree	UK: England, Scotland, Wales, N. Ireland	UK	Mini Long	5.25	MLH	2011-05-04	I bred this dog & have owned it from birth	3	1370	45.67	2to4	No	Bitch	No	FE	Not neutered			Has had, or sired, 1 litter of puppies	41	35	23	1.52174	1.5-1.7	1.78261	1.0ls1.8	3	I bred this Dachshund myself	1	0	0	0	0	0	0	0	0	0	0	0	Yes	No	0
1054	I agree	UK: England, Scotland, Wales, N. Ireland	UK	Mini Smooth	6.2	MSH	2008-09-25	Over 12 weeks	6	2322	77.4	6to8	No	Dog	No	ME	Not neutered			Has had, or sired, 1 litter of puppies	39.5	34.5	22	1.56818	1.5-1.7	1.79545	1.0ls1.8	3	Kennel Club Assured Breeder	0	1	0	0	0	0	0	0	0	0	0	0	Yes	No	0
1888	I agree	UK: England, Scotland, Wales, N. Ireland	UK	Wire	13	SWH	2006-07-18	8 weeks	8	3121	104.03	8to10	No	Bitch	No	FE	Not neutered			Has had, or sired, 1 litter of puppies	45	40	25	1.6	1.5-1.7	1.8	1.0ls1.8	3	Kennel Club Assured Breeder	0	1	0	0	0	0	0	0	0	0	0	0	Yes	No	0
1830	I agree	UK: England, Scotland, Wales, N. Ireland	UK	Wire	12.2	SWH	2010-01-28	9-10 weeks	5	1836	61.2	4to6	No	Bitch	No	FE	Not neutered			Has had, or sired, 1 litter of puppies	54	51	30	1.7	1.5-1.7	1.8	1.0ls1.8	3	Hobby breeder (they have bred before or since)	0	0	0	0	0	1	0	0	0	0	0	0	Yes	No	0
1869	I agree	UK: England, Scotland, Wales, N. Ireland	UK	Smooth	12.7	SSH	2008-09-09	Over 12 weeks	6	2338	77.93	6to8	No	Bitch	Yes	FN	5			Has had, or sired, 1 litter of puppies	47	42	26	1.61538	1.5-1.7	1.80769	1.8to2.0	2	Breed Club member	0	0	1	0	0	0	0	0	0	0	0	0	Yes	No	0
742	I agree	UK: England, Scotland, Wales, N. Ireland	UK	Mini Long	5.44	MLH	2004-11-27	I bred this dog & have owned it from birth	10	3762	125.4	over10	No	Bitch	Yes	FN	6			Has had, or sired, 1 litter of puppies	40	34	22	1.54545	1.5-1.7	1.81818	1.8to2.0	3	I bred this Dachshund myself, Breed Club member	1	0	1	0	0	0	0	0	0	0	0	0	Yes	No	0
398	I agree	UK: England, Scotland, Wales, N. Ireland	UK	Mini Smooth	4.75	MSH	2013-05-15	8 weeks	1	628	20.93	0to2	No	Dog	No	ME	Not neutered			Has had, or sired, 1 litter of puppies	40	36	22	1.63636	1.5-1.7	1.81818	1.8to2.0	3	Hobby breeder (this was their 1st litter)	0	0	0	0	1	0	0	0	0	0	0	0	Yes	No	0
1735	I agree	UK: England, Scotland, Wales, N. Ireland	UK	Mini Wire	11.1	MWH	2012-04-06	8 weeks	2	1035	34.5	2to4	No	Bitch	No	FE	Not neutered			Has had, or sired, 1 litter of puppies	42	33	23	1.43478	Aunder1.5	1.82609	1.8to2.0	3	Show breeder	0	0	0	1	0	0	0	0	0	0	0	0	Yes	No	0
1576	I agree	UK: England, Scotland, Wales, N. Ireland	UK	Wire	10	SWH	2008-12-22	I bred this dog & have owned it from birth	6	2238	74.6	6to8	No	Bitch	Yes	FN	4			Has had, or sired, 1 litter of puppies	48	40	26	1.53846	1.5-1.7	1.84615	1.8to2.0	3	I bred this Dachshund myself	1	0	0	0	0	0	0	0	0	0	0	0	Yes	No	0
1651	I agree	UK: England, Scotland, Wales, N. Ireland	UK	Wire	10.5	SWH	2009-05-04	8 weeks	5	2100	70	4to6	No	Bitch	No	FE	Not neutered			Has had, or sired, 1 litter of puppies	52	45	28	1.60714	1.5-1.7	1.85714	1.8to2.0	3	Breed Club member	0	0	1	0	0	0	0	0	0	0	0	0	Yes	No	0
1665	I agree	UK: England, Scotland, Wales, N. Ireland	UK	Wire	10.6	SWH	2012-05-15	11-12 weeks	2	993	33.1	2to4	No	Bitch	No	FE	Not neutered			Has had, or sired, 1 litter of puppies	48.5	42	26	1.61538	1.5-1.7	1.86538	1.8to2.0	3	I imported this Dachshund to the UK	0	0	0	0	0	0	0	0	0	0	1	0	No	No	0
1218	I agree	UK: England, Scotland, Wales, N. Ireland	UK	Mini Wire	6.8	MWH	2009-11-10	9-10 weeks	5	1957	65.23	4to6	No	Bitch	Yes	FN	3			Has had, or sired, 1 litter of puppies	43	35	23	1.52174	1.5-1.7	1.86957	1.8to2.0	3	Kennel Club Assured Breeder	0	1	0	0	0	0	0	0	0	0	0	0	Yes	No	0
1591	I agree	UK: England, Scotland, Wales, N. Ireland	UK	Mini Smooth	10	MSH	2014-03-26	9-10 weeks	1	360	12	0to2	No	Bitch	No	FE	Not neutered			Has had, or sired, 1 litter of puppies	45	40	24	1.66667	1.5-1.7	1.875	1.8to2.0	3	Hobby breeder (this was their 1st litter), Don't know / can't remember	0	0	0	0	1	0	0	0	0	0	0	0	Yes	No	0
248	I agree	UK: England, Scotland, Wales, N. Ireland	UK	Mini Wire	4.47	MWH	2013-05-29	I bred this dog & have owned it from birth	1	661	22.03	0to2	No	Bitch	No	FE	Not neutered			Has had, or sired, 1 litter of puppies	38.5	36.5	20.5	1.78049	1.7-1.9	1.87805	1.8to2.0	3	I bred this Dachshund myself	1	0	0	0	0	0	0	0	0	0	0	0	Yes	No	0
1719	I agree	UK: England, Scotland, Wales, N. Ireland	UK	Wire	11	SWH	2006-06-01	8 weeks	8	3174	105.8	8to10	No	Bitch	No	FE	Not neutered			Has had, or sired, 1 litter of puppies	49	47	26	1.80769	1.7-1.9	1.88462	1.8to2.0	4	Kennel Club Assured Breeder, Breed Club member, Show breeder	0	1	1	1	0	0	0	0	0	0	0	0	Yes	No	0
1677	I agree	UK: England, Scotland, Wales, N. Ireland	UK	Long	10.8	SLH	2005-03-20	I bred this dog & have owned it from birth	10	3612	120.4	over10	No	Bitch	Yes	FN	7			Has had, or sired, 1 litter of puppies	51	38	27	1.40741	Aunder1.5	1.88889	1.8to2.0	3	I bred this Dachshund myself, Kennel Club Assured Breeder, Breed Club member, Show breeder	1	1	1	1	0	0	0	0	0	0	0	0	Yes	No	0
199	I agree	UK: England, Scotland, Wales, N. Ireland	UK	Mini Smooth	4.25	MSH	2011-08-03	9-10 weeks	3	1282	42.73	2to4	No	Bitch	No	FE	Not neutered			Has had, or sired, 1 litter of puppies	36	32	19	1.68421	1.5-1.7	1.89474	1.8to2.0	3	Show breeder	0	0	0	1	0	0	0	0	0	0	0	0	Yes	No	0
720	I agree	UK: England, Scotland, Wales, N. Ireland	UK	Mini Smooth	5.4	MSH	2012-04-18	I bred this dog & have owned it from birth	2	1023	34.1	2to4	No	Dog	No	ME	Not neutered			Has had, or sired, 1 litter of puppies	38	31	20	1.55	1.5-1.7	1.9	1.8to2.0	2	I bred this Dachshund myself	1	0	0	0	0	0	0	0	0	0	0	0	Yes	No	0
662	I agree	UK: England, Scotland, Wales, N. Ireland	UK	Wire	5.2	SWH	2006-06-15	Less than 8 weeks old	8	3160	105.33	8to10	No	Dog	Yes	MN	2			Has had, or sired, 1 litter of puppies	41	33	21.5	1.53488	1.5-1.7	1.90698	1.8to2.0	3	Breed Club member	0	0	1	0	0	0	0	0	0	0	0	0	Yes	No	0
766	I agree	UK: England, Scotland, Wales, N. Ireland	UK	Mini Long	5.5	MLH	2008-04-09	Over 12 weeks	6	2490	83	6to8	No	Bitch	No	FE	Not neutered			Has had, or sired, 1 litter of puppies	44	36	23	1.56522	1.5-1.7	1.91304	1.8to2.0	3	Breed Club member	0	0	1	0	0	0	0	0	0	0	0	0	Yes	No	0
1469	I agree	UK: England, Scotland, Wales, N. Ireland	UK	Long	8.4	SLH	2009-07-18	Over 12 weeks	5	2023	67.43	4to6	No	Dog	Yes	MN	4			Has had, or sired, 1 litter of puppies	44	38	23	1.65217	1.5-1.7	1.91304	1.8to2.0	3	Commercial breeder (advertises and sells multiple breeds)	0	0	0	0	0	0	1	0	0	0	0	0	Yes	No	0
1783	I agree	UK: England, Scotland, Wales, N. Ireland	UK	Wire	12	SWH	2001-12-02	I bred this dog & have owned it from birth	13	4853	161.77	over10	No	Bitch	Yes	FN	3			Has had, or sired, 1 litter of puppies	46	34	24	1.41667	Aunder1.5	1.91667	1.8to2.0	4	I bred this Dachshund myself	1	0	0	0	0	0	0	0	0	0	0	0	Yes	No	0
1753	I agree	UK: England, Scotland, Wales, N. Ireland	UK	Wire	11.5	SWH	2007-10-22	I bred this dog & have owned it from birth	7	2703	90.1	6to8	No	Dog	No	ME	Not neutered			Has had, or sired, 1 litter of puppies	48	36	25	1.44	Aunder1.5	1.92	1.8to2.0	2	I bred this Dachshund myself	1	0	0	0	0	0	0	0	0	0	0	0	Yes	No	0
1598	I agree	UK: England, Scotland, Wales, N. Ireland	UK	Wire	10	SWH	2008-03-03	8 weeks	7	2533	84.43	6to8	No	Bitch	No	FE	Not neutered			Has had, or sired, 1 litter of puppies	50	45	26	1.73077	1.7-1.9	1.92308	1.8to2.0	3	Kennel Club Assured Breeder, Breed Club member, Show breeder	0	1	1	1	0	0	0	0	0	0	0	0	Yes	No	0
1882	I agree	UK: England, Scotland, Wales, N. Ireland	UK	Wire	13	SWH	2010-04-30	I bred this dog & have owned it from birth	4	1782	59.4	4to6	No	Dog	No	ME	Not neutered			Has had, or sired, 1 litter of puppies	54	39	28	1.39286	Aunder1.5	1.92857	1.8to2.0	3	I bred this Dachshund myself	1	0	0	0	0	0	0	0	0	0	0	0	Yes	No	0
1773	I agree	UK: England, Scotland, Wales, N. Ireland	UK	Long	11.7	SLH	2010-05-18	I bred this dog & have owned it from birth	4	1727	57.57	4to6	No	Bitch	No	FE	Not neutered			Has had, or sired, 1 litter of puppies	54	41	28	1.46429	Aunder1.5	1.92857	1.8to2.0	3	I bred this Dachshund myself, Kennel Club Assured Breeder, Breed Club member, Show breeder	1	1	1	1	0	0	0	0	0	0	0	0	Yes	No	0
1346	I agree	UK: England, Scotland, Wales, N. Ireland	UK	Mini Smooth	7.4	MSH	2011-01-14	Over 12 weeks	4	1481	49.37	4to6	No	Bitch	Yes	FN	2			Has had, or sired, 1 litter of puppies	43	37	22	1.68182	1.5-1.7	1.95455	1.8to2.0	3	Hobby breeder (they have bred before or since)	0	0	0	0	0	1	0	0	0	0	0	0	Yes	No	0
1639	I agree	UK: England, Scotland, Wales, N. Ireland	UK	Wire	10.4	SWH	2010-05-01	I bred this dog & have owned it from birth	4	1728	57.6	4to6	No	Bitch	No	FE	Not neutered			Has had, or sired, 1 litter of puppies	51	40	26	1.53846	1.5-1.7	1.96154	1.8to2.0	3	I bred this Dachshund myself	1	0	0	0	0	0	0	0	0	0	0	0	Yes	No	0
1663	I agree	UK: England, Scotland, Wales, N. Ireland	UK	Mini Long	10.6	MLH	2009-07-04	9-10 weeks	5	2088	69.6	4to6	No	Bitch	No	FE	Not neutered			Has had, or sired, 1 litter of puppies	40	30	20	1.5	1.5-1.7	2	1.8to2.0	3	Breed Club member, Show breeder, Commercial breeder (advertises and sells multiple breeds)	0	0	1	1	0	0	1	0	0	0	0	0	Yes	No	0
1130	I agree	UK: England, Scotland, Wales, N. Ireland	UK	Mini Wire	6.5	MWH	2007-09-28	9-10 weeks	7	2686	89.53	6to8	No	Bitch	Yes	FN	5			Has had, or sired, 1 litter of puppies	40	31	20	1.55	1.5-1.7	2	1.8to2.0	4	Kennel Club Assured Breeder	0	1	0	0	0	0	0	0	0	0	0	0	Yes	No	0
745	I agree	UK: England, Scotland, Wales, N. Ireland	UK	Mini Smooth	5.45	MSH	2007-06-26	8 weeks	7	2823	94.1	6to8	No	Dog	No	ME	Not neutered			Has had, or sired, 1 litter of puppies	40	31	20	1.55	1.5-1.7	2	1.8to2.0	3	Kennel Club Assured Breeder, Show breeder	0	1	0	1	0	0	0	0	0	0	0	0	Yes	No	0
179	I agree	UK: England, Scotland, Wales, N. Ireland	UK	Mini Smooth	4.11	MSH	2012-06-24	I bred this dog & have owned it from birth	2	963	32.1	2to4	No	Bitch	No	FE	Not neutered			Has had, or sired, 1 litter of puppies	38	30	19	1.57895	1.5-1.7	2	1.8to2.0	1	I bred this Dachshund myself	1	0	0	0	0	0	0	0	0	0	0	0	Yes	No	0
1424	I agree	UK: England, Scotland, Wales, N. Ireland	UK	Mini Long	8	MLH	2012-05-30	I bred this dog & have owned it from birth	2	979	32.63	2to4	No	Bitch	No	FE	Not neutered			Has had, or sired, 1 litter of puppies	42	36	21	1.71429	1.7-1.9	2	1.8to2.0	4	I bred this Dachshund myself	1	0	0	0	0	0	0	0	0	0	0	0	Yes	No	0
1799	I agree	Australia	Australia	Long	12	SLH	2010-08-20	Over 12 weeks	4	1647	54.9	4to6	No	Bitch	Yes	FN	4			Has had, or sired, 1 litter of puppies	54	47	27	1.74074	1.7-1.9	2	1.8to2.0	3	Kennel Club Assured Breeder	0	1	0	0	0	0	0	0	0	0	0	0	No	No	0
425	I agree	UK: England, Scotland, Wales, N. Ireland	UK	Mini Smooth	4.8	MSH	2014-02-20	I bred this dog & have owned it from birth	1	394	13.13	0to2	No	Dog	No	ME	Not neutered			Has had, or sired, 1 litter of puppies	40	35	20	1.75	1.7-1.9	2	1.8to2.0	3	I bred this Dachshund myself	1	0	0	0	0	0	0	0	0	0	0	0	Yes	No	0
796	I agree	Australia	Australia	Smooth	5.5	SSH	2012-10-18	Over 12 weeks	2	857	28.57	2to4	No	Bitch	Yes	FN	2			Has had, or sired, 1 litter of puppies	40	35	20	1.75	1.7-1.9	2	1.8to2.0	3	Puppy Farm (you may not have realised this at the time), I got this Dachshund from a Rescue organisation	0	0	0	0	0	0	0	1	0	1	0	0	No	No	0
1664	I agree	UK: England, Scotland, Wales, N. Ireland	UK	Long	10.6	SLH	2010-05-18	I bred this dog & have owned it from birth	4	1727	57.57	4to6	No	Bitch	No	FE	Not neutered			Has had, or sired, 1 litter of puppies	51	40	25	1.6	1.5-1.7	2.04	2.0to2.2	3	I bred this Dachshund myself, Kennel Club Assured Breeder, Breed Club member, Show breeder	1	1	1	1	0	0	0	0	0	0	0	0	Yes	No	0
1787	I agree	UK: England, Scotland, Wales, N. Ireland	UK	Wire	12	SWH	1998-10-01	I bred this dog & have owned it from birth	16	6011	200.37	over10	No	Bitch	Yes	FN	4			Has had, or sired, 1 litter of puppies	51	40	25	1.6	1.5-1.7	2.04	2.0to2.2	3	I bred this Dachshund myself	1	0	0	0	0	0	0	0	0	0	0	0	Yes	No	0
1641	I agree	UK: England, Scotland, Wales, N. Ireland	UK	Wire	10.4	SWH	2012-08-10	9-10 weeks	2	907	30.23	2to4	No	Bitch	No	FE	Not neutered			Has had, or sired, 1 litter of puppies	51	46	25	1.84	1.7-1.9	2.04	2.0to2.2	3	Kennel Club Assured Breeder	0	1	0	0	0	0	0	0	0	0	0	0	Yes	No	0
1779	I agree	UK: England, Scotland, Wales, N. Ireland	UK	Wire	11.9	SWH	2011-02-26	I bred this dog & have owned it from birth	4	1439	47.97	2to4	No	Bitch	No	FE	Not neutered			Has had, or sired, 1 litter of puppies	51	48	25	1.92	over1.9	2.04	2.0to2.2	3	I bred this Dachshund myself	1	0	0	0	0	0	0	0	0	0	0	0	Yes	No	0
413	I agree	UK: England, Scotland, Wales, N. Ireland	UK	Mini Long	4.8	MLH	2011-06-17	I bred this dog & have owned it from birth	3	1380	46	2to4	No	Bitch	No	FE	Not neutered			Has had, or sired, 1 litter of puppies	45	36	22	1.63636	1.5-1.7	2.04545	2.0to2.2	3	I bred this Dachshund myself	1	0	0	0	0	0	0	0	0	0	0	0	Yes	No	0
573	I agree	Australia	Australia	Mini Smooth	5	MSH	1997-11-20	11-12 weeks	17	6331	211.03	over10	No	Bitch	Yes	FN	8			Has had, or sired, 1 litter of puppies	43	39	21	1.85714	1.7-1.9	2.04762	2.0to2.2	3	Kennel Club Assured Breeder, Show breeder	0	1	0	1	0	0	0	0	0	0	0	0	No	No	0
650	I agree	UK: England, Scotland, Wales, N. Ireland	UK	Mini Long	5.15	MLH	2011-04-23	I bred this dog & have owned it from birth	3	1387	46.23	2to4	No	Bitch	No	FE	Not neutered			Has had, or sired, 1 litter of puppies	41	33	20	1.65	1.5-1.7	2.05	2.0to2.2	3	I bred this Dachshund myself, Kennel Club Assured Breeder, Breed Club member, Show breeder	1	1	1	1	0	0	0	0	0	0	0	0	Yes	No	0
390	I agree	UK: England, Scotland, Wales, N. Ireland	UK	Smooth	4.7	SSH	2011-05-04	8 weeks	3	1405	46.83	2to4	No	Dog	No	ME	Not neutered			Has had, or sired, 1 litter of puppies	39	33	19	1.73684	1.7-1.9	2.05263	2.0to2.2	2	Hobby breeder (this was their 1st litter)	0	0	0	0	1	0	0	0	0	0	0	0	Yes	No	0
1777	I agree	UK: England, Scotland, Wales, N. Ireland	UK	Long	11.9	SLH	2005-10-27	Over 12 weeks	9	3401	113.37	8to10	No	Bitch	Yes	FN	8			Has had, or sired, 1 litter of puppies	58	52	28	1.85714	1.7-1.9	2.07143	2.0to2.2	3	Show breeder	0	0	0	1	0	0	0	0	0	0	0	0	Yes	No	0
900	I agree	UK: England, Scotland, Wales, N. Ireland	UK	Mini Wire	5.8	MWH	2012-07-28	I bred this dog & have owned it from birth	2	966	32.2	2to4	No	Bitch	No	FE	Not neutered			Has had, or sired, 1 litter of puppies	41.5	40.5	20	2.025	over1.9	2.075	2.0to2.2	3	I bred this Dachshund myself	1	0	0	0	0	0	0	0	0	0	0	0	Yes	No	0
1740	I agree	UK: England, Scotland, Wales, N. Ireland	UK	Wire	11.2	SWH	2011-08-16	9-10 weeks	3	1298	43.27	2to4	No	Bitch	No	FE	Not neutered			Has had, or sired, 1 litter of puppies	54	44	26	1.69231	1.5-1.7	2.07692	2.0to2.2	3	Hobby breeder (they have bred before or since)	0	0	0	0	0	1	0	0	0	0	0	0	Yes	No	0
1889	I agree	UK: England, Scotland, Wales, N. Ireland	UK	Wire	13	SWH	2003-10-18	I bred this dog & have owned it from birth	11	4168	138.93	over10	No	Bitch	Yes	FN	7			Has had, or sired, 1 litter of puppies	52	40	25	1.6	1.5-1.7	2.08	2.0to2.2	4	I bred this Dachshund myself	1	0	0	0	0	0	0	0	0	0	0	0	Yes	No	0
1554	I agree	UK: England, Scotland, Wales, N. Ireland	UK	Smooth	9.5	SSH	2008-01-23	I bred this dog & have owned it from birth	7	2587	86.23	6to8	No	Bitch	No	FE	Not neutered			Has had, or sired, 1 litter of puppies	51	43	24.5	1.7551	1.7-1.9	2.08163	2.0to2.2	2	I bred this Dachshund myself	1	0	0	0	0	0	0	0	0	0	0	0	Yes	No	0
842	I agree	Australia	Australia	Mini Smooth	5.6	MSH	2013-03-28	I bred this dog & have owned it from birth	2	709	23.63	0to2	No	Bitch	No	FE	Not neutered			Has had, or sired, 1 litter of puppies	45	34	21.5	1.5814	1.5-1.7	2.09302	2.0to2.2	2	I bred this Dachshund myself	1	0	0	0	0	0	0	0	0	0	0	0	No	No	0
302	I agree	UK: England, Scotland, Wales, N. Ireland	UK	Mini Smooth	4.5	MSH	2012-05-17	I bred this dog & have owned it from birth	2	988	32.93	2to4	No	Bitch	No	FE	Not neutered			Has had, or sired, 1 litter of puppies	42	36	20	1.8	1.7-1.9	2.1	2.0to2.2	3	I bred this Dachshund myself	1	0	0	0	0	0	0	0	0	0	0	0	Yes	No	0
145	I agree	UK: England, Scotland, Wales, N. Ireland	UK	Mini Wire	4	MWH	2011-06-22	8 weeks	3	1322	44.07	2to4	No	Bitch	No	FE	Not neutered			Has had, or sired, 1 litter of puppies	42	37	20	1.85	1.7-1.9	2.1	2.0to2.2	3	Hobby breeder (this was their 1st litter)	0	0	0	0	1	0	0	0	0	0	0	0	Yes	No	0
856	I agree	UK: England, Scotland, Wales, N. Ireland	UK	Smooth	5.6	SSH	2010-06-12	11-12 weeks	4	1697	56.57	4to6	No	Dog	No	ME	Not neutered			Has had, or sired, 1 litter of puppies	38	36	18	2	over1.9	2.11111	2.0to2.2	2	Kennel Club Assured Breeder	0	1	0	0	0	0	0	0	0	0	0	0	Yes	No	0
1579	I agree	UK: England, Scotland, Wales, N. Ireland	UK	Wire	10	SWH	2011-09-30	I bred this dog & have owned it from birth	3	1223	40.77	2to4	No	Bitch	No	FE	Not neutered			Has had, or sired, 1 litter of puppies	55	41	26	1.57692	1.5-1.7	2.11538	2.0to2.2	3	I bred this Dachshund myself	1	0	0	0	0	0	0	0	0	0	0	0	Yes	No	0
1658	I agree	UK: England, Scotland, Wales, N. Ireland	UK	Wire	10.5	SWH	2010-05-17	8 weeks	4	1722	57.4	4to6	No	Bitch	No	FE	Not neutered			Has had, or sired, 1 litter of puppies	55	45	26	1.73077	1.7-1.9	2.11538	2.0to2.2	3	Hobby breeder (this was their 1st litter)	0	0	0	0	1	0	0	0	0	0	0	0	Yes	No	0
1769	I agree	UK: England, Scotland, Wales, N. Ireland	UK	Smooth	11.6	SSH	2003-09-21	I bred this dog & have owned it from birth	11	4160	138.67	over10	No	Bitch	No	FE	Not neutered			Has had, or sired, 1 litter of puppies	53	45	25	1.8	1.7-1.9	2.12	2.0to2.2	3	I bred this Dachshund myself, Breed Club member	1	0	1	0	0	0	0	0	0	0	0	0	Yes	No	0
1942	I agree	UK: England, Scotland, Wales, N. Ireland	UK	Wire	14	SWH	2010-09-16	9-10 weeks	4	1651	55.03	4to6	No	Dog	No	ME	Not neutered			Has had, or sired, 1 litter of puppies	64	60	30	2	over1.9	2.13333	2.0to2.2	3	Hobby breeder (they have bred before or since), My sister in law bread him from her bitch but visited a breeder to have her mounted. The dog originally came from Brazil	0	0	0	0	0	0	0	0	0	0	1	0	Yes	No	0
1545	I agree	UK: England, Scotland, Wales, N. Ireland	UK	Wire	9.5	SWH	2007-10-22	I bred this dog & have owned it from birth	7	2703	90.1	6to8	No	Bitch	No	FE	Not neutered			Has had, or sired, 1 litter of puppies	47	34	22	1.54545	1.5-1.7	2.13636	2.0to2.2	3	I bred this Dachshund myself	1	0	0	0	0	0	0	0	0	0	0	0	Yes	No	0
1804	I agree	UK: England, Scotland, Wales, N. Ireland	UK	Wire	12	SWH	2003-10-11	9-10 weeks	11	4188	139.6	over10	No	Bitch	Yes	FN	9			Has had, or sired, 1 litter of puppies	60	50	28	1.78571	1.7-1.9	2.14286	2.0to2.2	3	Hobby breeder (this was their 1st litter)	0	0	0	0	1	0	0	0	0	0	0	0	Yes	No	0
1893	I agree	UK: England, Scotland, Wales, N. Ireland	UK	Smooth	13	SSH	2005-12-29	11-12 weeks	9	3342	111.4	8to10	No	Dog	No	ME	Not neutered			Has had, or sired, 1 litter of puppies	58	45	27	1.66667	1.5-1.7	2.14815	2.0to2.2	3	Show breeder	0	0	0	1	0	0	0	0	0	0	0	0	Yes	No	0
422	I agree	UK: England, Scotland, Wales, N. Ireland	UK	Mini Long	4.8	MLH	2010-12-22	I bred this dog & have owned it from birth	4	1511	50.37	4to6	No	Bitch	No	FE	Not neutered			Has had, or sired, 1 litter of puppies	43	34	20	1.7	1.5-1.7	2.15	2.0to2.2	3	I bred this Dachshund myself	1	0	0	0	0	0	0	0	0	0	0	0	Yes	No	0
535	I agree	UK: England, Scotland, Wales, N. Ireland	UK	Mini Smooth	5	MSH	2012-03-07	8 weeks	3	1051	35.03	2to4	No	Bitch	No	FE	Not neutered			Has had, or sired, 1 litter of puppies	41	32	19	1.68421	1.5-1.7	2.15789	2.0to2.2	3	Hobby breeder (they have bred before or since)	0	0	0	0	0	1	0	0	0	0	0	0	Yes	No	0
986	I agree	UK: England, Scotland, Wales, N. Ireland	UK	Mini Wire	6	MWH	2008-07-10	Over 12 weeks	6	2413	80.43	6to8	No	Bitch	Yes	FN	2			Has had, or sired, 1 litter of puppies	39	33	18	1.83333	1.7-1.9	2.16667	2.0to2.2	3	Show breeder	0	0	0	1	0	0	0	0	0	0	0	0	Yes	No	0
1609	I agree	UK: England, Scotland, Wales, N. Ireland	UK	Wire	10	SWH	2007-11-06	Over 12 weeks	7	2645	88.17	6to8	No	Bitch	Yes	FN	5			Has had, or sired, 1 litter of puppies	52	48	24	2	over1.9	2.16667	2.0to2.2	3	Kennel Club Assured Breeder, Breed Club member, Show breeder	0	1	1	1	0	0	0	0	0	0	0	0	Yes	No	0
174	I agree	UK: England, Scotland, Wales, N. Ireland	UK	Mini Smooth	4.1	MSH	2011-12-08	I bred this dog & have owned it from birth	3	1162	38.73	2to4	No	Bitch	No	FE	Not neutered			Has had, or sired, 1 litter of puppies	35	28	16	1.75	1.7-1.9	2.1875	2.0to2.2	2	I bred this Dachshund myself	1	0	0	0	0	0	0	0	0	0	0	0	Yes	No	0
1760	I agree	UK: England, Scotland, Wales, N. Ireland	UK	Wire	11.5	SWH	2011-11-30	8 weeks	3	1161	38.7	2to4	No	Dog	No	ME	Not neutered			Has had, or sired, 1 litter of puppies	46	43	21	2.04762	over1.9	2.19048	2.0to2.2	3	Kennel Club Assured Breeder, Breed Club member	0	1	1	0	0	0	0	0	0	0	0	0	Yes	No	0
1064	I agree	UK: England, Scotland, Wales, N. Ireland	UK	Mini Smooth	6.2	MSH	2012-07-10	9-10 weeks	2	979	32.63	2to4	No	Bitch	No	FE	Not neutered			Has had, or sired, 1 litter of puppies	44	37	20	1.85	1.7-1.9	2.2	2.0to2.2	3	Hobby breeder (they have bred before or since)	0	0	0	0	0	1	0	0	0	0	0	0	Yes	No	0
1710	I agree	UK: England, Scotland, Wales, N. Ireland	UK	Wire	11	SWH	2010-04-30	I bred this dog & have owned it from birth	4	1782	59.4	4to6	No	Bitch	No	FE	Not neutered			Has had, or sired, 1 litter of puppies	51	38	23	1.65217	1.5-1.7	2.21739	over2.2	3	I bred this Dachshund myself	1	0	0	0	0	0	0	0	0	0	0	0	Yes	No	0
417	I agree	UK: England, Scotland, Wales, N. Ireland	UK	Mini Smooth	4.8	MSH	2007-06-11	Over 12 weeks	7	2799	93.3	6to8	No	Bitch	Yes	FN	4			Has had, or sired, 1 litter of puppies	40	30	18	1.66667	1.5-1.7	2.22222	over2.2	3	Kennel Club Assured Breeder	0	1	0	0	0	0	0	0	0	0	0	0	Yes	No	0
1602	I agree	UK: England, Scotland, Wales, N. Ireland	UK	Mini Wire	10	MWH	2010-10-30	I bred this dog & have owned it from birth	4	1556	51.87	4to6	No	Bitch	No	FE	Not neutered			Has had, or sired, 1 litter of puppies	40	33	18	1.83333	1.7-1.9	2.22222	over2.2	3	I bred this Dachshund myself	1	0	0	0	0	0	0	0	0	0	0	0	Yes	No	0
200	I agree	UK: England, Scotland, Wales, N. Ireland	UK	Mini Long	4.25	MLH	2009-09-04	Over 12 weeks	5	1982	66.07	4to6	No	Bitch	No	FE	Not neutered			Has had, or sired, 1 litter of puppies	40	33	18	1.83333	1.7-1.9	2.22222	over2.2	3	Kennel Club Assured Breeder	0	1	0	0	0	0	0	0	0	0	0	0	Yes	No	0
34	I agree	Australia	Australia	Mini Smooth	3	MSH	2014-10-17	8 weeks	0	140	4.67	0to2	Yes	Bitch	No	FE	Not neutered			Has had, or sired, 1 litter of puppies	40	35	18	1.94444	over1.9	2.22222	over2.2	2	Hobby breeder (they have bred before or since)	0	0	0	0	0	1	0	0	0	0	0	0	No	No	0
1713	I agree	UK: England, Scotland, Wales, N. Ireland	UK	Long	11	SLH	2008-12-06	I bred this dog & have owned it from birth	6	2248	74.93	6to8	No	Bitch	No	FE	Not neutered			Has had, or sired, 1 litter of puppies	52	39	23	1.69565	1.5-1.7	2.26087	over2.2	3	I bred this Dachshund myself	1	0	0	0	0	0	0	0	0	0	0	0	Yes	No	0
1225	I agree	Australia	Australia	Mini Smooth	6.8	MSH	2002-01-06	Less than 8 weeks old	13	4765	158.83	over10	No	Dog	Yes	MN	9			Has had, or sired, 1 litter of puppies	48	38	21	1.80952	1.7-1.9	2.28571	over2.2	3	Hobby breeder (they have bred before or since)	0	0	0	0	0	1	0	0	0	0	0	0	No	No	0
328	I agree	UK: England, Scotland, Wales, N. Ireland	UK	Mini Smooth	4.5	MSH	2011-06-22	I bred this dog & have owned it from birth	3	1314	43.8	2to4	No	Bitch	No	FE	Not neutered			Has had, or sired, 1 litter of puppies	37	34	16	2.125	over1.9	2.3125	over2.2	3	I bred this Dachshund myself	1	0	0	0	0	0	0	0	0	0	0	0	Yes	No	0
1246	I agree	UK: England, Scotland, Wales, N. Ireland	UK	Mini Wire	6.9	MWH	2009-12-06	9-10 weeks	5	1876	62.53	4to6	No	Dog	No	ME	Not neutered			Has had, or sired, 1 litter of puppies	42	36	18	2	over1.9	2.33333	over2.2	3	Don't know / can't remember	0	0	0	0	0	0	0	0	0	0	0	0	Yes	No	0
710	I agree	UK: England, Scotland, Wales, N. Ireland	UK	Mini Smooth	5.3	MSH	2010-10-16	11-12 weeks	4	1570	52.33	4to6	No	Bitch	No	FE	Not neutered			Has had, or sired, 1 litter of puppies	47	43	20	2.15	over1.9	2.35	over2.2	3	Hobby breeder (they have bred before or since)	0	0	0	0	0	1	0	0	0	0	0	0	Yes	No	0
1011	I agree	UK: England, Scotland, Wales, N. Ireland	UK	Mini Smooth	6	MSH	2009-06-09	8 weeks	5	2067	68.9	4to6	No	Bitch	No	FE	Not neutered			Has had, or sired, 1 litter of puppies	38	41	16	2.5625	over1.9	2.375	over2.2	3	Kennel Club Assured Breeder	0	1	0	0	0	0	0	0	0	0	0	0	Yes	No	0
371	I agree	UK: England, Scotland, Wales, N. Ireland	UK	Mini Smooth	4.6	MSH	2011-04-06	9-10 weeks	3	1440	48	2to4	No	Dog	No	ME	Not neutered			Has had, or sired, 1 litter of puppies	41	37	17	2.17647	over1.9	2.41176	over2.2	3	Breed Club member, Show breeder	0	0	1	1	0	0	0	0	0	0	0	0	No	No	0
1833	I agree	UK: England, Scotland, Wales, N. Ireland	UK	Smooth	12.2	SSH	2011-03-15	I bred this dog & have owned it from birth	4	1414	47.13	2to4	No	Bitch	No	FE	Not neutered			Has had, or sired, 1 litter of puppies	49	38	19	2	over1.9	2.57895	over2.2	3	I bred this Dachshund myself	1	0	0	0	0	0	0	0	0	0	0	0	Yes	No	0
1746	I agree	UK: England, Scotland, Wales, N. Ireland	UK	Smooth	11.3	SSH	2010-09-08	Over 12 weeks	4	1602	53.4	4to6	No	Dog	No	ME	Not neutered			Has had, or sired, 1 litter of puppies	52	42	20	2.1	over1.9	2.6	over2.2	2	Show breeder	0	0	0	1	0	0	0	0	0	0	0	0	Yes	No	0
1813	I agree	Australia	Australia	Smooth	12	SSH	2009-04-30	11-12 weeks	5	2097	69.9	4to6	No	Dog	Yes	MN	4			Has had, or sired, 1 litter of puppies	60	48	23	2.08696	over1.9	2.6087	over2.2	3	Hobby breeder (they have bred before or since)	0	0	0	0	0	1	0	0	0	0	0	0	No	No	0
36	I agree	UK: England, Scotland, Wales, N. Ireland	UK	Mini Smooth	3	MSH	2014-06-26	11-12 weeks	0	221	7.37	0to2	Yes	Dog	No	ME	Not neutered			Has had, or sired, 1 litter of puppies	34	32	13	2.46154	over1.9	2.61538	over2.2	3	Kennel Club Assured Breeder, Hobby breeder (this was their 1st litter)	0	1	0	0	1	0	0	0	0	0	0	0	Yes	No	0
336	I agree	UK: England, Scotland, Wales, N. Ireland	UK	Mini Smooth	4.5	MSH	2012-10-12	Over 12 weeks	2	842	28.07	2to4	No	Bitch	No	FE	Not neutered			Has had, or sired, 1 litter of puppies	42	40	16	2.5	over1.9	2.625	over2.2	3	Breed Club member	0	0	1	0	0	0	0	0	0	0	0	0	Yes	No	0
1763	I agree	UK: England, Scotland, Wales, N. Ireland	UK	Wire	11.5	SWH	2012-05-27	8 weeks	2	981	32.7	2to4	No	Bitch	No	FE	Not neutered			Has had, or sired, 1 litter of puppies	51	42	18	2.33333	over1.9	2.83333	over2.2	3	Breed Club member, Show breeder	0	0	1	1	0	0	0	0	0	0	0	0	Yes	No	0
335	I agree	Australia	Australia	Mini Smooth	4.5	MSH	2002-03-14	Over 12 weeks	13	4698	156.6	over10	No	Bitch	Yes	FN	1 Year			Has had, or sired, 1 litter of puppies	43	31	13	2.38462	over1.9	3.30769	over2.2	3	Hobby breeder (they have bred before or since)	0	0	0	0	0	1	0	0	0	0	0	0	No	No	0
1977	I agree	UK: England, Scotland, Wales, N. Ireland	UK	Long	15	SLH	2013-12-28	8 weeks	1	401	13.37	0to2	No	Bitch	No	FE	Not neutered			Has had, or sired, 1 litter of puppies	Missing	Missing	Missing	Missing	Missing	Missing	Missing	5	Kennel Club Assured Breeder	0	1	0	0	0	0	0	0	0	0	0	0	Yes	No	0
613	I agree	UK: England, Scotland, Wales, N. Ireland	UK	Mini Smooth	5	MSH	2013-01-17	Over 12 weeks	2	787	26.23	2to4	No	Bitch	No	FE	Not neutered			Has had, or sired, 1 litter of puppies	Missing	Missing	Missing	Missing	Missing	Missing	Missing	3	Hobby breeder (they have bred before or since)	0	0	0	0	0	1	0	0	0	0	0	0	Yes	No	0
829	I agree	Australia	Australia	Mini Long	5.5	MLH	2012-01-01	8 weeks	3	1176	39.2	2to4	No	Bitch	No	FE	Not neutered			Has had, or sired, 1 litter of puppies	Missing	Missing	Missing	Missing	Missing	Missing	Missing	3	Kennel Club Assured Breeder	0	1	0	0	0	0	0	0	0	0	0	0	No	No	0
739	I agree	UK: England, Scotland, Wales, N. Ireland	UK	Mini Long	5.4	MLH	2011-08-19	11-12 weeks	3	1264	42.13	2to4	No	Bitch	No	FE	Not neutered			Has had, or sired, 1 litter of puppies	Missing	Missing	Missing	Missing	Missing	Missing	Missing	4	Breed Club member, Show breeder	0	0	1	1	0	0	0	0	0	0	0	0	Yes	No	0
1212	I agree	UK: England, Scotland, Wales, N. Ireland	UK	Mini Smooth	6.7	MSH	2011-06-15	9-10 weeks	3	1328	44.27	2to4	No	Dog	Yes	MN	3			Has had, or sired, 1 litter of puppies	Missing	Missing	Missing	Missing	Missing	Missing	Missing	4	Kennel Club Assured Breeder	0	1	0	0	0	0	0	0	0	0	0	0	Yes	No	0
1731	I agree	UK: England, Scotland, Wales, N. Ireland	UK	Mini Wire	11	MWH	2010-04-26	I bred this dog & have owned it from birth	4	1744	58.13	4to6	No	Bitch	No	FE	Not neutered			Has had, or sired, 1 litter of puppies	Missing	Missing	Missing	Missing	Missing	Missing	Missing	4	I bred this Dachshund myself	1	0	0	0	0	0	0	0	0	0	0	0	Yes	No	0
1732	I agree	UK: England, Scotland, Wales, N. Ireland	UK	Mini Wire	11	MWH	2010-04-26	I bred this dog & have owned it from birth	4	1744	58.13	4to6	No	Bitch	No	FE	Not neutered			Has had, or sired, 1 litter of puppies	Missing	Missing	Missing	Missing	Missing	Missing	Missing	4	I bred this Dachshund myself	1	0	0	0	0	0	0	0	0	0	0	0	Yes	No	0
1733	I agree	UK: England, Scotland, Wales, N. Ireland	UK	Mini Wire	11	MWH	2010-04-26	I bred this dog & have owned it from birth	4	1744	58.13	4to6	No	Bitch	No	FE	Not neutered			Has had, or sired, 1 litter of puppies	Missing	Missing	Missing	Missing	Missing	Missing	Missing	4	I bred this Dachshund myself	1	0	0	0	0	0	0	0	0	0	0	0	Yes	No	0
2001	I agree	UK: England, Scotland, Wales, N. Ireland	UK	Long	16	SLH	2009-09-07	8 weeks	5	1992	66.4	4to6	No	Bitch	Yes	FN	3			Has had, or sired, 1 litter of puppies	Missing	Missing	Missing	Missing	Missing	Missing	Missing	3	Kennel Club Assured Breeder	0	1	0	0	0	0	0	0	0	0	0	0	Yes	No	0
1020	I agree	UK: England, Scotland, Wales, N. Ireland	UK	Mini Smooth	6	MSH	2009-05-22	9-10 weeks	5	2082	69.4	4to6	No	Dog	No	ME	Not neutered			Has had, or sired, 1 litter of puppies	Missing	Missing	Missing	Missing	Missing	Missing	Missing	1	Show breeder	0	0	0	1	0	0	0	0	0	0	0	0	Yes	No	0
1023	I agree	UK: England, Scotland, Wales, N. Ireland	UK	Mini Wire	6	MWH	2008-06-21	9-10 weeks	6	2418	80.6	6to8	No	Dog	No	ME	Not neutered			Has had, or sired, 1 litter of puppies	Missing	Missing	Missing	Missing	Missing	Missing	Missing	3	Kennel Club Assured Breeder	0	1	0	0	0	0	0	0	0	0	0	0	Yes	No	0
1872	I agree	UK: England, Scotland, Wales, N. Ireland	UK	Smooth	12.8	SSH	2009-12-31	Less than 8 weeks old	5	1859	61.97	4to6	No	Bitch	No	FE	Not neutered			Has had, or sired, 2 litters of puppies	40.65	39.64	36.64	1.08188	Aunder1.5	1.10944	1.0ls1.8	3	Breed Club member	0	0	1	0	0	0	0	0	0	0	0	0	Yes	No	0
627	I agree	UK: England, Scotland, Wales, N. Ireland	UK	Mini Smooth	5.1	MSH	2005-06-23	Over 12 weeks	9	3511	117.03	8to10	No	Bitch	Yes	FN	6			Has had, or sired, 2 litters of puppies	62	50	43	1.16279	Aunder1.5	1.44186	1.0ls1.8	3	Kennel Club Assured Breeder, Breed Club member	0	1	1	0	0	0	0	0	0	0	0	0	Don't know	No	0
491	I agree	Australia	Australia	Long	5	SLH	2007-02-07	Missing	8	2950	98.33	8to10	No	Bitch	Yes	FN	4			Has had, or sired, 2 litters of puppies	48	44	30	1.46667	Aunder1.5	1.6	1.0ls1.8	3	Breed Club member, Show breeder	0	0	1	1	0	0	0	0	0	0	0	0	No	No	0
1544	I agree	UK: England, Scotland, Wales, N. Ireland	UK	Mini Wire	9.5	MWH	2007-06-19	9-10 weeks	7	2785	92.83	6to8	No	Bitch	Yes	FN	5			Has had, or sired, 2 litters of puppies	40	38	25	1.52	1.5-1.7	1.6	1.0ls1.8	4	Hobby breeder (they have bred before or since)	0	0	0	0	0	1	0	0	0	0	0	0	Yes	No	0
51	I agree	UK: England, Scotland, Wales, N. Ireland	UK	Mini Long	3.46	MLH	2005-12-03	11-12 weeks	9	3347	111.57	8to10	No	Bitch	Yes	FN	5			Has had, or sired, 2 litters of puppies	31	23	19	1.21053	Aunder1.5	1.63158	1.0ls1.8	1	Hobby breeder (they have bred before or since)	0	0	0	0	0	1	0	0	0	0	0	0	Yes	No	0
448	I agree	UK: England, Scotland, Wales, N. Ireland	UK	Mini Smooth	4.9	MSH	2010-06-01	8 weeks	4	1707	56.9	4to6	No	Bitch	No	FE	Not neutered			Has had, or sired, 2 litters of puppies	39	34	23	1.47826	Aunder1.5	1.69565	1.0ls1.8	3	Breed Club member, Hobby breeder (they have bred before or since)	0	0	1	0	0	1	0	0	0	0	0	0	Yes	No	0
1066	I agree	UK: England, Scotland, Wales, N. Ireland	UK	Mini Wire	6.2	MWH	2007-09-20	Over 12 weeks	7	2692	89.73	6to8	No	Bitch	Yes	FN	5			Has had, or sired, 2 litters of puppies	42	45	24	1.875	1.7-1.9	1.75	1.0ls1.8	3	Hobby breeder (they have bred before or since)	0	0	0	0	0	1	0	0	0	0	0	0	Yes	No	0
1095	I agree	UK: England, Scotland, Wales, N. Ireland	UK	Mini Long	6.4	MLH	2007-01-03	Less than 8 weeks old	8	2952	98.4	8to10	No	Bitch	Yes	FN	6			Has had, or sired, 2 litters of puppies	44	35	25	1.4	Aunder1.5	1.76	1.0ls1.8	3	Kennel Club Assured Breeder	0	1	0	0	0	0	0	0	0	0	0	0	Yes	No	0
207	I agree	UK: England, Scotland, Wales, N. Ireland	UK	Mini Long	4.3	MLH	2006-06-12	I bred this dog & have owned it from birth	8	3181	106.03	8to10	No	Bitch	Yes	FN	5			Has had, or sired, 2 litters of puppies	37	32	21	1.52381	1.5-1.7	1.7619	1.0ls1.8	2	I bred this Dachshund myself	1	0	0	0	0	0	0	0	0	0	0	0	Yes	No	0
979	I agree	UK: England, Scotland, Wales, N. Ireland	UK	Mini Long	6	MLH	2004-08-26	I bred this dog & have owned it from birth	10	3829	127.63	over10	No	Dog	Yes	MN	9			Has had, or sired, 2 litters of puppies	46	46	26	1.76923	1.7-1.9	1.76923	1.0ls1.8	3	I bred this Dachshund myself	1	0	0	0	0	0	0	0	0	0	0	0	Yes	Don't know	2
359	I agree	UK: England, Scotland, Wales, N. Ireland	UK	Mini Long	4.6	MLH	2010-10-27	I bred this dog & have owned it from birth	4	1583	52.77	4to6	No	Bitch	No	FE	Not neutered			Has had, or sired, 2 litters of puppies	36	31	20	1.55	1.5-1.7	1.8	1.0ls1.8	2	I bred this Dachshund myself	1	0	0	0	0	0	0	0	0	0	0	0	Missing	No	0
1418	I agree	UK: England, Scotland, Wales, N. Ireland	UK	Long	8	SLH	2008-01-03	9-10 weeks	7	2587	86.23	6to8	No	Dog	Yes	MN	4			Has had, or sired, 2 litters of puppies	40	36	22	1.63636	1.5-1.7	1.81818	1.8to2.0	4	Commercial breeder (advertises and sells multiple breeds)	0	0	0	0	0	0	1	0	0	0	0	0	Yes	No	0
13	I agree	UK: England, Scotland, Wales, N. Ireland	UK	Mini Smooth	2.5	MSH	2014-07-31	8 weeks	0	191	6.37	0to2	Yes	Dog	No	ME	Not neutered			Has had, or sired, 2 litters of puppies	33	30	18	1.66667	1.5-1.7	1.83333	1.8to2.0	3	Hobby breeder (they have bred before or since)	0	0	0	0	0	1	0	0	0	0	0	0	Yes	No	0
2024	I agree	Canada	Canada	Long	22.7	SLH	2006-01-18	Over 12 weeks	9	3302	110.07	8to10	No	Bitch	Yes	FN	6			Has had, or sired, 2 litters of puppies	52	43	28	1.53571	1.5-1.7	1.85714	1.8to2.0	3	Show breeder	0	0	0	1	0	0	0	0	0	0	0	0	No	No	0
90	I agree	Estonia	Europe	Mini Wire	3.8	MWH	2008-12-09	9-10 weeks	6	2246	74.87	6to8	No	Bitch	No	FE	Not neutered			Has had, or sired, 2 litters of puppies	39	35	21	1.66667	1.5-1.7	1.85714	1.8to2.0	3	Show breeder, Hobby breeder (they have bred before or since)	0	0	0	1	0	1	0	0	0	0	0	0	No	No	0
962	I agree	UK: England, Scotland, Wales, N. Ireland	UK	Mini Wire	6	MWH	2001-03-19	11-12 weeks	14	5069	168.97	over10	No	Bitch	No	FE	Not neutered			Has had, or sired, 2 litters of puppies	34	30	18	1.66667	1.5-1.7	1.88889	1.8to2.0	3	Kennel Club Assured Breeder	0	1	0	0	0	0	0	0	0	0	0	0	Yes	No	0
1788	I agree	UK: England, Scotland, Wales, N. Ireland	UK	Wire	12	SWH	2012-01-20	I bred this dog & have owned it from birth	3	1117	37.23	2to4	No	Dog	No	ME	Not neutered			Has had, or sired, 2 litters of puppies	53	45	28	1.60714	1.5-1.7	1.89286	1.8to2.0	3	I bred this Dachshund myself	1	0	0	0	0	0	0	0	0	0	0	0	Yes	No	0
279	I agree	UK: England, Scotland, Wales, N. Ireland	UK	Mini Wire	4.5	MWH	2009-06-25	9-10 weeks	5	2048	68.27	4to6	No	Dog	No	ME	Not neutered			Has had, or sired, 2 litters of puppies	38	31	20	1.55	1.5-1.7	1.9	1.8to2.0	3	Breed Club member, Show breeder	0	0	1	1	0	0	0	0	0	0	0	0	Yes	No	0
846	I agree	UK: England, Scotland, Wales, N. Ireland	UK	Mini Wire	5.6	MWH	2008-09-29	I bred this dog & have owned it from birth	6	2345	78.17	6to8	No	Bitch	Yes	FN	5			Has had, or sired, 2 litters of puppies	42	36	22	1.63636	1.5-1.7	1.90909	1.8to2.0	3	I bred this Dachshund myself	1	0	0	0	0	0	0	0	0	0	0	0	Yes	No	0
286	I agree	UK: England, Scotland, Wales, N. Ireland	UK	Mini Long	4.5	MLH	2006-10-17	9-10 weeks	8	3030	101	8to10	No	Bitch	No	FE	Not neutered			Has had, or sired, 2 litters of puppies	42	36	22	1.63636	1.5-1.7	1.90909	1.8to2.0	3	Show breeder	0	0	0	1	0	0	0	0	0	0	0	0	Yes	No	0
2007	I agree	USA	USA	Mini Smooth	17	MSH	2012-06-12	8 weeks	2	958	31.93	2to4	No	Bitch	No	FE	Not neutered			Has had, or sired, 2 litters of puppies	35	30	18	1.66667	1.5-1.7	1.94444	1.8to2.0	3	Breed Club member	0	0	1	0	0	0	0	0	0	0	0	0	No	No	0
289	I agree	UK: England, Scotland, Wales, N. Ireland	UK	Mini Smooth	4.5	MSH	2012-12-08	8 weeks	2	833	27.77	2to4	No	Bitch	No	FE	Not neutered			Has had, or sired, 2 litters of puppies	39	33	20	1.65	1.5-1.7	1.95	1.8to2.0	3	Kennel Club Assured Breeder	0	1	0	0	0	0	0	0	0	0	0	0	Yes	No	0
405	I agree	South Africa	South Africa	Mini Long	4.8	MLH	2012-11-01	I bred this dog & have owned it from birth	2	845	28.17	2to4	No	Dog	No	ME	Not neutered			Has had, or sired, 2 litters of puppies	43	33	22	1.5	1.5-1.7	1.95455	1.8to2.0	3	I bred this Dachshund myself	1	0	0	0	0	0	0	0	0	0	0	0	No	No	0
782	I agree	UK: England, Scotland, Wales, N. Ireland	UK	Mini Wire	5.5	MWH	2008-05-06	Over 12 weeks	6	2470	82.33	6to8	No	Bitch	Yes	FN	5			Has had, or sired, 2 litters of puppies	43	36	22	1.63636	1.5-1.7	1.95455	1.8to2.0	3	Show breeder	0	0	0	1	0	0	0	0	0	0	0	0	Yes	No	0
1278	I agree	UK: England, Scotland, Wales, N. Ireland	UK	Mini Wire	7	MWH	2010-10-08	8 weeks	4	1584	52.8	4to6	No	Bitch	Yes	FN	4			Has had, or sired, 2 litters of puppies	45	38	23	1.65217	1.5-1.7	1.95652	1.8to2.0	3	Kennel Club Assured Breeder	0	1	0	0	0	0	0	0	0	0	0	0	Yes	No	0
913	I agree	UK: England, Scotland, Wales, N. Ireland	UK	Mini Long	5.9	MLH	2000-03-24	I bred this dog & have owned it from birth	15	5471	182.37	over10	No	Bitch	Yes	FN	4			Has had, or sired, 2 litters of puppies	45	39	23	1.69565	1.5-1.7	1.95652	1.8to2.0	3	I bred this Dachshund myself, Breed Club member	1	0	1	0	0	0	0	0	0	0	0	0	Yes	No	0
168	I agree	UK: England, Scotland, Wales, N. Ireland	UK	Mini Smooth	4.1	MSH	2007-04-19	I bred this dog & have owned it from birth	7	2856	95.2	6to8	No	Bitch	No	FE	Not neutered			Has had, or sired, 2 litters of puppies	38	29	19	1.52632	1.5-1.7	2	1.8to2.0	2	I bred this Dachshund myself	1	0	0	0	0	0	0	0	0	0	0	0	Yes	No	0
231	I agree	UK: England, Scotland, Wales, N. Ireland	UK	Mini Smooth	4.4	MSH	2007-12-25	Over 12 weeks	7	2614	87.13	6to8	No	Bitch	Yes	FN	3			Has had, or sired, 2 litters of puppies	38	30	19	1.57895	1.5-1.7	2	1.8to2.0	3	Friend got her for us	0	0	0	0	1	0	0	0	0	0	0	0	Yes	No	0
1654	I agree	UK: England, Scotland, Wales, N. Ireland	UK	Wire	10.5	SWH	2010-04-23	Over 12 weeks	4	1778	59.27	4to6	No	Bitch	Yes	FN	4			Has had, or sired, 2 litters of puppies	50	41	25	1.64	1.5-1.7	2	1.8to2.0	3	Hobby breeder (they have bred before or since)	0	0	0	0	0	1	0	0	0	0	0	0	Yes	No	0
1390	I agree	UK: England, Scotland, Wales, N. Ireland	UK	Mini Smooth	7.8	MSH	2011-05-24	8 weeks	3	1350	45	2to4	No	Bitch	No	FE	Not neutered			Has had, or sired, 2 litters of puppies	40	33	20	1.65	1.5-1.7	2	1.8to2.0	4	Hobby breeder (they have bred before or since)	0	0	0	0	0	1	0	0	0	0	0	0	Yes	No	0
1806	I agree	UK: England, Scotland, Wales, N. Ireland	UK	Mini Wire	12	MWH	2010-10-19	11-12 weeks	4	1590	53	4to6	No	Bitch	Yes	FN	8			Has had, or sired, 2 litters of puppies	40	36	20	1.8	1.7-1.9	2	1.8to2.0	3	Hobby breeder (this was their 1st litter)	0	0	0	0	1	0	0	0	0	0	0	0	Missing	No	0
1836	I agree	UK: England, Scotland, Wales, N. Ireland	UK	Smooth	12.3	SSH	2004-03-20	I bred this dog & have owned it from birth	11	3970	132.33	over10	No	Dog	No	ME	Not neutered			Has had, or sired, 2 litters of puppies	55	46	27	1.7037	1.7-1.9	2.03704	2.0to2.2	3	I bred this Dachshund myself	1	0	0	0	0	0	0	0	0	0	0	0	Yes	No	0
1756	I agree	UK: England, Scotland, Wales, N. Ireland	UK	Wire	11.5	SWH	2010-03-19	I bred this dog & have owned it from birth	5	1776	59.2	4to6	No	Bitch	No	FE	Not neutered			Has had, or sired, 2 litters of puppies	54	45	26.5	1.69811	1.5-1.7	2.03774	2.0to2.2	3	I bred this Dachshund myself	1	0	0	0	0	0	0	0	0	0	0	0	Yes	No	0
76	I agree	UK: England, Scotland, Wales, N. Ireland	UK	Mini Smooth	3.6	MSH	2011-08-24	8 weeks	3	1305	43.5	2to4	No	Bitch	No	FE	Not neutered			Has had, or sired, 2 litters of puppies	45	40	22	1.81818	1.7-1.9	2.04545	2.0to2.2	3	Hobby breeder (they have bred before or since)	0	0	0	0	0	1	0	0	0	0	0	0	Yes	No	0
463	I agree	UK: England, Scotland, Wales, N. Ireland	UK	Mini Long	4.9	MLH	2009-05-14	9-10 weeks	5	2138	71.27	4to6	No	Bitch	Yes	FN	4			Has had, or sired, 2 litters of puppies	43	40	21	1.90476	over1.9	2.04762	2.0to2.2	2	Kennel Club Assured Breeder	0	1	0	0	0	0	0	0	0	0	0	0	Yes	No	0
704	I agree	UK: England, Scotland, Wales, N. Ireland	UK	Mini Wire	5.3	MWH	2004-09-22	11-12 weeks	10	3813	127.1	over10	No	Bitch	Yes	FN	6			Has had, or sired, 2 litters of puppies	41	33	20	1.65	1.5-1.7	2.05	2.0to2.2	4	Hobby breeder (this was their 1st litter)	0	0	0	0	1	0	0	0	0	0	0	0	Yes	No	0
678	I agree	UK: England, Scotland, Wales, N. Ireland	UK	Mini Smooth	5.2	MSH	2007-06-20	Over 12 weeks	7	2777	92.57	6to8	No	Bitch	Yes	FN	5			Has had, or sired, 2 litters of puppies	37	33	18	1.83333	1.7-1.9	2.05556	2.0to2.2	3	Breed Club member	0	0	1	0	0	0	0	0	0	0	0	0	Yes	No	0
135	I agree	UK: England, Scotland, Wales, N. Ireland	UK	Mini Smooth	4	MSH	2008-01-12	I bred this dog & have owned it from birth	7	2568	85.6	6to8	No	Bitch	Yes	FN	5			Has had, or sired, 2 litters of puppies	35	29	17	1.70588	1.7-1.9	2.05882	2.0to2.2	3	I bred this Dachshund myself	1	0	0	0	0	0	0	0	0	0	0	0	Yes	No	0
1917	I agree	UK: England, Scotland, Wales, N. Ireland	UK	Long	13.4	SLH	2003-11-14	8 weeks	11	4106	136.87	over10	No	Dog	No	ME	Not neutered			Has had, or sired, 2 litters of puppies	64	53	31	1.70968	1.7-1.9	2.06452	2.0to2.2	2	Show breeder	0	0	0	1	0	0	0	0	0	0	0	0	Yes	No	0
1920	I agree	UK: England, Scotland, Wales, N. Ireland	UK	Wire	13.5	SWH	2008-08-01	I bred this dog & have owned it from birth	6	2378	79.27	6to8	No	Dog	No	ME	Not neutered			Has had, or sired, 2 litters of puppies	58	43	28	1.53571	1.5-1.7	2.07143	2.0to2.2	3	I bred this Dachshund myself	1	0	0	0	0	0	0	0	0	0	0	0	Yes	No	0
730	I agree	UK: England, Scotland, Wales, N. Ireland	UK	Wire	5.4	SWH	2009-06-10	11-12 weeks	5	2110	70.33	4to6	No	Bitch	Yes	FN	4			Has had, or sired, 2 litters of puppies	44	40	21	1.90476	over1.9	2.09524	2.0to2.2	3	Breed Club member, I have had 100% support from the breeder which has been really helpful	0	0	1	0	0	0	0	0	0	0	0	0	Yes	No	0
330	I agree	UK: England, Scotland, Wales, N. Ireland	UK	Mini Wire	4.5	MWH	2010-06-15	9-10 weeks	4	1693	56.43	4to6	No	Dog	No	ME	Not neutered			Has had, or sired, 2 litters of puppies	40	41	19	2.15789	over1.9	2.10526	2.0to2.2	3	Kennel Club Assured Breeder	0	1	0	0	0	0	0	0	0	0	0	0	Yes	No	0
694	I agree	UK: England, Scotland, Wales, N. Ireland	UK	Mini Wire	5.25	MWH	2010-02-22	Missing	5	1800	60	4to6	No	Bitch	No	FE	Not neutered			Has had, or sired, 2 litters of puppies	34	33	16	2.0625	over1.9	2.125	2.0to2.2	3	Kennel Club Assured Breeder	0	1	0	0	0	0	0	0	0	0	0	0	Yes	No	0
865	I agree	UK: England, Scotland, Wales, N. Ireland	UK	Wire	5.65	SWH	2011-07-19	I bred this dog & have owned it from birth	3	1341	44.7	2to4	No	Bitch	No	FE	Not neutered			Has had, or sired, 2 litters of puppies	42	38.5	19.75	1.94937	over1.9	2.12658	2.0to2.2	3	I bred this Dachshund myself	1	0	0	0	0	0	0	0	0	0	0	0	Yes	No	0
1632	I agree	UK: England, Scotland, Wales, N. Ireland	UK	Wire	10.25	SWH	2008-08-01	I bred this dog & have owned it from birth	6	2378	79.27	6to8	No	Bitch	No	FE	Not neutered			Has had, or sired, 2 litters of puppies	56	43	26	1.65385	1.5-1.7	2.15385	2.0to2.2	3	I bred this Dachshund myself	1	0	0	0	0	0	0	0	0	0	0	0	Yes	No	0
467	I agree	UK: England, Scotland, Wales, N. Ireland	UK	Mini Smooth	4.94	MSH	2009-10-04	I bred this dog & have owned it from birth	5	1957	65.23	4to6	No	Bitch	No	FE	Not neutered			Has had, or sired, 2 litters of puppies	39	30	18	1.66667	1.5-1.7	2.16667	2.0to2.2	2	I bred this Dachshund myself	1	0	0	0	0	0	0	0	0	0	0	0	Yes	No	0
392	I agree	UK: England, Scotland, Wales, N. Ireland	UK	Mini Long	4.7	MLH	2010-08-31	Over 12 weeks	4	1672	55.73	4to6	No	Bitch	No	FE	Not neutered			Has had, or sired, 2 litters of puppies	39	32	18	1.77778	1.7-1.9	2.16667	2.0to2.2	3	Breed Club member, Show breeder	0	0	1	1	0	0	0	0	0	0	0	0	Yes	No	0
1571	I agree	UK: England, Scotland, Wales, N. Ireland	UK	Mini Long	10	MLH	2007-01-06	9-10 weeks	8	2949	98.3	8to10	No	Dog	No	ME	Not neutered			Has had, or sired, 2 litters of puppies	50	34	23	1.47826	Aunder1.5	2.17391	2.0to2.2	3	Kennel Club Assured Breeder	0	1	0	0	0	0	0	0	0	0	0	0	Yes	No	0
958	I agree	UK: England, Scotland, Wales, N. Ireland	UK	Mini Wire	6	MWH	2000-05-23	Over 12 weeks	14	5396	179.87	over10	No	Bitch	Yes	FN	4			Has had, or sired, 2 litters of puppies	48	36	22	1.63636	1.5-1.7	2.18182	2.0to2.2	3	Breed Club member	0	0	1	0	0	0	0	0	0	0	0	0	Yes	No	0
1629	I agree	UK: England, Scotland, Wales, N. Ireland	UK	Mini Smooth	10.2	MSH	2011-08-26	Over 12 weeks	3	1265	42.17	2to4	No	Bitch	No	FE	Not neutered			Has had, or sired, 2 litters of puppies	42	34	19	1.78947	1.7-1.9	2.21053	over2.2	3	Show breeder	0	0	0	1	0	0	0	0	0	0	0	0	Yes	Don't know	2
543	I agree	UK: England, Scotland, Wales, N. Ireland	UK	Mini Long	5	MLH	2007-12-17	I bred this dog & have owned it from birth	7	2610	87	6to8	No	Bitch	Yes	FN	6			Has had, or sired, 2 litters of puppies	40	31	18	1.72222	1.7-1.9	2.22222	over2.2	3	I bred this Dachshund myself, Kennel Club Assured Breeder, Breed Club member, Show breeder	1	1	1	1	0	0	0	0	0	0	0	0	Yes	No	0
1986	I agree	UK: England, Scotland, Wales, N. Ireland	UK	Long	15.4	SLH	2007-09-07	I bred this dog & have owned it from birth	7	2718	90.6	6to8	No	Dog	No	ME	Not neutered			Has had, or sired, 2 litters of puppies	60	49	27	1.81481	1.7-1.9	2.22222	over2.2	3	I bred this Dachshund myself	1	0	0	0	0	0	0	0	0	0	0	0	Yes	No	0
863	I agree	UK: England, Scotland, Wales, N. Ireland	UK	Mini Smooth	5.62	MSH	2009-02-26	9-10 weeks	6	2176	72.53	6to8	No	Bitch	No	FE	Not neutered			Has had, or sired, 2 litters of puppies	40	36	18	2	over1.9	2.22222	over2.2	3	Kennel Club Assured Breeder	0	1	0	0	0	0	0	0	0	0	0	0	Yes	No	0
808	I agree	UK: England, Scotland, Wales, N. Ireland	UK	Mini Long	5.5	MLH	2004-01-12	I bred this dog & have owned it from birth	11	4031	134.37	over10	No	Bitch	Yes	FN	7			Has had, or sired, 2 litters of puppies	41	33	18	1.83333	1.7-1.9	2.27778	over2.2	3	I bred this Dachshund myself, Kennel Club Assured Breeder, Breed Club member, Show breeder	1	1	1	1	0	0	0	0	0	0	0	0	Yes	No	0
1165	I agree	UK: England, Scotland, Wales, N. Ireland	UK	Mini Long	6.5	MLH	2009-09-21	8 weeks	5	1961	65.37	4to6	No	Bitch	Yes	FN	5			Has had, or sired, 2 litters of puppies	41	34	18	1.88889	1.7-1.9	2.27778	over2.2	3	Kennel Club Assured Breeder	0	1	0	0	0	0	0	0	0	0	0	0	Yes	No	0
991	I agree	UK: England, Scotland, Wales, N. Ireland	UK	Mini Long	6	MLH	2009-02-08	8 weeks	6	2185	72.83	6to8	No	Bitch	No	FE	Not neutered			Has had, or sired, 2 litters of puppies	46	38	20	1.9	1.7-1.9	2.3	over2.2	3	Kennel Club Assured Breeder	0	1	0	0	0	0	0	0	0	0	0	0	Yes	No	0
1950	I agree	UK: England, Scotland, Wales, N. Ireland	UK	Long	14.2	SLH	2009-09-01	I bred this dog & have owned it from birth	5	1993	66.43	4to6	No	Bitch	No	FE	Not neutered			Has had, or sired, 2 litters of puppies	60	55	26	2.11538	over1.9	2.30769	over2.2	3	I bred this Dachshund myself	1	0	0	0	0	0	0	0	0	0	0	0	Yes	No	0
1992	I agree	UK: England, Scotland, Wales, N. Ireland	UK	Long	15.9	SLH	2009-03-23	11-12 weeks	6	2155	71.83	4to6	No	Bitch	No	FE	Not neutered			Has had, or sired, 2 litters of puppies	70	63	30	2.1	over1.9	2.33333	over2.2	4	Breed Club member	0	0	1	0	0	0	0	0	0	0	0	0	Yes	No	0
583	I agree	UK: England, Scotland, Wales, N. Ireland	UK	Mini Long	5	MLH	2011-03-15	I bred this dog & have owned it from birth	4	1427	47.57	2to4	No	Dog	No	ME	Not neutered			Has had, or sired, 2 litters of puppies	40	33	17	1.94118	over1.9	2.35294	over2.2	3	I bred this Dachshund myself	1	0	0	0	0	0	0	0	0	0	0	0	Yes	No	0
1234	I agree	UK: England, Scotland, Wales, N. Ireland	UK	Mini Wire	6.85	MWH	2003-11-05	Missing	11	4101	136.7	over10	No	Bitch	No	FE	Not neutered			Has had, or sired, 2 litters of puppies	41	40	17	2.35294	over1.9	2.41176	over2.2	3	I got this Dachshund from a Rescue organisation	0	0	0	0	0	0	0	0	0	1	0	0	Yes	No	0
1515	I agree	UK: England, Scotland, Wales, N. Ireland	UK	Mini Long	9	MLH	2007-08-21	8 weeks	7	2723	90.77	6to8	No	Bitch	Yes	FN	5			Has had, or sired, 2 litters of puppies	46	34	19	1.78947	1.7-1.9	2.42105	over2.2	4	Kennel Club Assured Breeder	0	1	0	0	0	0	0	0	0	0	0	0	Yes	No	0
175	I agree	UK: England, Scotland, Wales, N. Ireland	UK	Mini Smooth	4.1	MSH	2009-03-07	I bred this dog & have owned it from birth	6	2168	72.27	6to8	No	Bitch	No	FE	Not neutered			Has had, or sired, 2 litters of puppies	39	28	16	1.75	1.7-1.9	2.4375	over2.2	3	I bred this Dachshund myself	1	0	0	0	0	0	0	0	0	0	0	0	Yes	No	0
736	I agree	UK: England, Scotland, Wales, N. Ireland	UK	Mini Smooth	5.4	MSH	2011-06-02	11-12 weeks	3	1388	46.27	2to4	No	Bitch	No	FE	Not neutered			Has had, or sired, 2 litters of puppies	45	38	18	2.11111	over1.9	2.5	over2.2	3	Kennel Club Assured Breeder	0	1	0	0	0	0	0	0	0	0	0	0	Yes	No	0
597	I agree	UK: England, Scotland, Wales, N. Ireland	UK	Mini Smooth	5	MSH	2010-10-05	I bred this dog & have owned it from birth	4	1581	52.7	4to6	No	Bitch	No	FE	Not neutered			Has had, or sired, 2 litters of puppies	40	36	16	2.25	over1.9	2.5	over2.2	3	I bred this Dachshund myself	1	0	0	0	0	0	0	0	0	0	0	0	Yes	No	0
1798	I agree	UK: England, Scotland, Wales, N. Ireland	UK	Wire	12	SWH	2007-06-11	11-12 weeks	7	2792	93.07	6to8	No	Bitch	No	FE	Not neutered			Has had, or sired, 2 litters of puppies	67	45	26	1.73077	1.7-1.9	2.57692	over2.2	3	Show breeder	0	0	0	1	0	0	0	0	0	0	0	0	Yes	No	0
1618	I agree	UK: England, Scotland, Wales, N. Ireland	UK	Mini Smooth	10	MSH	2010-03-05	I bred this dog & have owned it from birth	5	1799	59.97	4to6	No	Bitch	No	FE	Not neutered			Has had, or sired, 2 litters of puppies	44	45	17	2.64706	over1.9	2.58824	over2.2	3	I bred this Dachshund myself	1	0	0	0	0	0	0	0	0	0	0	0	Yes	No	0
1976	I agree	UK: England, Scotland, Wales, N. Ireland	UK	Mini Smooth	15	MSH	2014-01-21	9-10 weeks	1	377	12.57	0to2	Yes	Dog	Yes	MN	6-12 months			Has had, or sired, 2 litters of puppies	41	39	15	2.6	over1.9	2.73333	over2.2	3	Kennel Club Assured Breeder	0	1	0	0	0	0	0	0	0	0	0	0	Yes	No	0
324	I agree	Germany	Europe	Smooth	4.5	SSH	2011-04-20	9-10 weeks	3	1391	46.37	2to4	No	Dog	No	ME	Not neutered			Has had, or sired, 2 litters of puppies	45	30	15	2	over1.9	3	over2.2	3	Hobby breeder (they have bred before or since)	0	0	0	0	0	1	0	0	0	0	0	0	No	No	0
439	I agree	UK: England, Scotland, Wales, N. Ireland	UK	Mini Wire	4.8	MWH	1999-03-15	8 weeks	16	5793	193.1	over10	No	Bitch	No	FE	Not neutered			Has had, or sired, 2 litters of puppies	42	30	12	2.5	over1.9	3.5	over2.2	2	Show breeder	0	0	0	1	0	0	0	0	0	0	0	0	Yes	No	0
1301	I agree	Australia	Australia	Mini Smooth	7	MSH	2013-11-09	9-10 weeks	1	498	16.6	0to2	Yes	Dog	Yes	MN	1 Year			Has had, or sired, 2 litters of puppies	Missing	45	20	2.25	over1.9	Missing	Missing	3	Hobby breeder (they have bred before or since)	0	0	0	0	0	1	0	0	0	0	0	0	No	No	0
443	I agree	UK: England, Scotland, Wales, N. Ireland	UK	Mini Long	4.8	MLH	2010-12-25	Over 12 weeks	4	1500	50	4to6	No	Bitch	Yes	FN	3			Has had, or sired, 2 litters of puppies	53	35	Missing	Missing	Missing	Missing	Missing	2	Commercial breeder (advertises and sells multiple breeds)	0	0	0	0	0	0	1	0	0	0	0	0	Yes	No	0
1233	I agree	UK: England, Scotland, Wales, N. Ireland	UK	Mini Long	6.8	MLH	2009-11-01	Over 12 weeks	5	1920	64	4to6	No	Dog	No	ME	Not neutered			Has had, or sired, 2 litters of puppies	Missing	Missing	Missing	Missing	Missing	Missing	Missing	4	Kennel Club Assured Breeder	0	1	0	0	0	0	0	0	0	0	0	0	Yes	No	0
375	I agree	UK: England, Scotland, Wales, N. Ireland	UK	Mini Smooth	4.6	MSH	2009-06-01	Over 12 weeks	5	2078	69.27	4to6	No	Bitch	Yes	FN	3			Has had, or sired, 2 litters of puppies	Missing	Missing	Missing	Missing	Missing	Missing	Missing	3	Show breeder	0	0	0	1	0	0	0	0	0	0	0	0	Yes	No	0
939	I agree	UK: England, Scotland, Wales, N. Ireland	UK	Mini Wire	6	MWH	2010-07-20	I bred this dog & have owned it from birth	4	1659	55.3	4to6	No	Bitch	No	FE	Not neutered			Has had, or sired, 3 or more litters	30.5	30	20	1.5	1.5-1.7	1.525	1.0ls1.8	3	I bred this Dachshund myself	1	0	0	0	0	0	0	0	0	0	0	0	Yes	No	0
884	I agree	UK: England, Scotland, Wales, N. Ireland	UK	Mini Smooth	5.8	MSH	2010-02-20	Over 12 weeks	5	1808	60.27	4to6	No	Bitch	Yes	FN	3			Has had, or sired, 3 or more litters	40	35	25	1.4	Aunder1.5	1.6	1.0ls1.8	3	Hobby breeder (they have bred before or since)	0	0	0	0	0	1	0	0	0	0	0	0	Yes	No	0
54	I agree	Europe	Europe	Mini Smooth	3.5	MSH	2007-08-08	I bred this dog & have owned it from birth	7	2735	91.17	6to8	No	Bitch	No	FE	Not neutered			Has had, or sired, 3 or more litters	36	30	22	1.36364	Aunder1.5	1.63636	1.0ls1.8	3	I bred this Dachshund myself	1	0	0	0	0	0	0	0	0	0	0	0	No	No	0
1056	I agree	UK: England, Scotland, Wales, N. Ireland	UK	Smooth	6.2	SSH	2007-10-09	Over 12 weeks	7	2674	89.13	6to8	No	Dog	Yes	MN	7			Has had, or sired, 3 or more litters	41	39	24	1.625	1.5-1.7	1.70833	1.0ls1.8	3	Kennel Club Assured Breeder, Hobby breeder (they have bred before or since), Rehome stud dog	0	1	0	0	0	1	0	0	0	1	0	0	Yes	No	0
1175	I agree	Australia	Australia	Mini Smooth	6.5	MSH	2010-12-15	I bred this dog & have owned it from birth	4	1543	51.43	4to6	No	Bitch	Yes	FN	5			Has had, or sired, 3 or more litters	35.5	43.5	20.5	2.12195	over1.9	1.73171	1.0ls1.8	3	I bred this Dachshund myself	1	0	0	0	0	0	0	0	0	0	0	0	No	No	0
1472	I agree	Scandinavia	Europe	Wire	8.5	SWH	2004-01-05	Over 12 weeks	11	4039	134.63	over10	No	Bitch	No	FE	Not neutered			Has had, or sired, 3 or more litters	46	37	26	1.42308	Aunder1.5	1.76923	1.0ls1.8	3	Kennel Club Assured Breeder	0	1	0	0	0	0	0	0	0	0	0	0	No	No	0
760	I agree	South Africa	South Africa	Mini Wire	5.5	MWH	2010-10-21	Over 12 weeks	4	1565	52.17	4to6	No	Dog	No	ME	Not neutered			Has had, or sired, 3 or more litters	41	32	22	1.45455	Aunder1.5	1.86364	1.8to2.0	3	Breed Club member, Show breeder	0	0	1	1	0	0	0	0	0	0	0	0	Yes	No	0
8	I agree	UK: England, Scotland, Wales, N. Ireland	UK	Mini Smooth	2.1	MSH	2014-11-16	8 weeks	0	78	2.6	0to2	Yes	Dog	No	ME	Not neutered			Has had, or sired, 3 or more litters	28	25	15	1.66667	1.5-1.7	1.86667	1.8to2.0	3	Kennel Club Assured Breeder	0	1	0	0	0	0	0	0	0	0	0	0	Yes	No	0
1860	I agree	UK: England, Scotland, Wales, N. Ireland	UK	Mini Smooth	12.6	MSH	2000-06-22	Less than 8 weeks old	14	5340	178	over10	No	Bitch	Yes	FN	5			Has had, or sired, 3 or more litters	36	27	19	1.42105	Aunder1.5	1.89474	1.8to2.0	4	Show breeder	0	0	0	1	0	0	0	0	0	0	0	0	Yes	No	0
1875	I agree	UK: England, Scotland, Wales, N. Ireland	UK	Smooth	12.8	SSH	2009-12-03	I bred this dog & have owned it from birth	5	1892	63.07	4to6	No	Dog	No	ME	Not neutered			Has had, or sired, 3 or more litters	48	40	25	1.6	1.5-1.7	1.92	1.8to2.0	3	I bred this Dachshund myself	1	0	0	0	0	0	0	0	0	0	0	0	Yes	No	0
1583	I agree	UK: England, Scotland, Wales, N. Ireland	UK	Wire	10	SWH	2010-04-06	9-10 weeks	4	1819	60.63	4to6	No	Dog	No	ME	Not neutered			Has had, or sired, 3 or more litters	54	45	28	1.60714	1.5-1.7	1.92857	1.8to2.0	3	Kennel Club Assured Breeder, Breed Club member, Show breeder	0	1	1	1	0	0	0	0	0	0	0	0	Yes	No	0
1689	I agree	UK: England, Scotland, Wales, N. Ireland	UK	Wire	11	SWH	2010-10-24	I bred this dog & have owned it from birth	4	1564	52.13	4to6	No	Dog	No	ME	Not neutered			Has had, or sired, 3 or more litters	56	34	29	1.17241	Aunder1.5	1.93103	1.8to2.0	3	I bred this Dachshund myself	1	0	0	0	0	0	0	0	0	0	0	0	Yes	No	0
1859	I agree	UK: England, Scotland, Wales, N. Ireland	UK	Wire	12.6	SWH	2012-08-07	Over 12 weeks	2	899	29.97	2to4	No	Dog	No	ME	Not neutered			Has had, or sired, 3 or more litters	56	41	29	1.41379	Aunder1.5	1.93103	1.8to2.0	3	I imported this Dachshund to the UK	0	0	0	0	0	0	0	0	0	0	1	0	No	No	0
1880	I agree	UK: England, Scotland, Wales, N. Ireland	UK	Wire	13	SWH	2007-04-02	I bred this dog & have owned it from birth	7	2864	95.47	6to8	No	Dog	No	ME	Not neutered			Has had, or sired, 3 or more litters	62	42	32	1.3125	Aunder1.5	1.9375	1.8to2.0	Missing	I bred this Dachshund myself	1	0	0	0	0	0	0	0	0	0	0	0	Yes	No	0
164	I agree	UK: England, Scotland, Wales, N. Ireland	UK	Mini Wire	4.03	MWH	2007-08-12	Over 12 weeks	7	2732	91.07	6to8	No	Bitch	Yes	FN	Missing			Has had, or sired, 3 or more litters	41	37	21	1.7619	1.7-1.9	1.95238	1.8to2.0	3	Commercial breeder (advertises and sells multiple breeds)	0	0	0	0	0	0	1	0	0	0	0	0	Yes	No	0
1706	I agree	UK: England, Scotland, Wales, N. Ireland	UK	Wire	11	SWH	2010-12-29	I bred this dog & have owned it from birth	4	1486	49.53	4to6	No	Dog	No	ME	Not neutered			Has had, or sired, 3 or more litters	51	42	26	1.61538	1.5-1.7	1.96154	1.8to2.0	3	I bred this Dachshund myself	1	0	0	0	0	0	0	0	0	0	0	0	Yes	No	0
1784	I agree	UK: England, Scotland, Wales, N. Ireland	UK	Wire	12	SWH	2001-04-18	8 weeks	13	5048	168.27	over10	No	Dog	No	ME	Not neutered			Has had, or sired, 3 or more litters	55	43	28	1.53571	1.5-1.7	1.96429	1.8to2.0	3	Kennel Club Assured Breeder, Show breeder	0	1	0	1	0	0	0	0	0	0	0	0	Yes	No	0
1970	I agree	UK: England, Scotland, Wales, N. Ireland	UK	Long	15	SLH	2003-03-18	I bred this dog & have owned it from birth	12	4349	144.97	over10	No	Dog	No	ME	Not neutered			Has had, or sired, 3 or more litters	65	56	33	1.69697	1.5-1.7	1.9697	1.8to2.0	3	I bred this Dachshund myself	1	0	0	0	0	0	0	0	0	0	0	0	Yes	No	0
1198	I agree	UK: England, Scotland, Wales, N. Ireland	UK	Mini Long	6.7	MLH	2001-01-20	I bred this dog & have owned it from birth	14	5132	171.07	over10	No	Dog	No	ME	Not neutered			Has had, or sired, 3 or more litters	44	33	22	1.5	1.5-1.7	2	1.8to2.0	4	I bred this Dachshund myself, Kennel Club Assured Breeder, Breed Club member, Show breeder	1	1	1	1	0	0	0	0	0	0	0	0	Yes	No	0
838	I agree	UK: England, Scotland, Wales, N. Ireland	UK	Mini Wire	5.6	MWH	2004-08-30	Over 12 weeks	10	3851	128.37	over10	No	Dog	Yes	MN	9			Has had, or sired, 3 or more litters	38	29	19	1.52632	1.5-1.7	2	1.8to2.0	4	Breed Club member, Show breeder	0	0	1	1	0	0	0	0	0	0	0	0	Yes	No	0
1755	I agree	UK: England, Scotland, Wales, N. Ireland	UK	Long	11.5	SLH	2004-01-12	I bred this dog & have owned it from birth	11	4031	134.37	over10	No	Dog	No	ME	Not neutered			Has had, or sired, 3 or more litters	52	40	26	1.53846	1.5-1.7	2	1.8to2.0	3	I bred this Dachshund myself, Kennel Club Assured Breeder, Breed Club member, Show breeder	1	1	1	1	0	0	0	0	0	0	0	0	Yes	No	0
621	I agree	UK: England, Scotland, Wales, N. Ireland	UK	Mini Smooth	5.03	MSH	2006-08-06	Over 12 weeks	8	3102	103.4	8to10	No	Bitch	No	FE	Not neutered			Has had, or sired, 3 or more litters	38	30	19	1.57895	1.5-1.7	2	1.8to2.0	4	Hobby breeder (they have bred before or since)	0	0	0	0	0	1	0	0	0	0	0	0	Yes	No	0
687	I agree	UK: England, Scotland, Wales, N. Ireland	UK	Mini Wire	5.22	MWH	2002-06-13	I bred this dog & have owned it from birth	12	4624	154.13	over10	No	Bitch	Yes	FN	7			Has had, or sired, 3 or more litters	38	30	19	1.57895	1.5-1.7	2	1.8to2.0	4	I bred this Dachshund myself	1	0	0	0	0	0	0	0	0	0	0	0	Missing	No	0
1914	I agree	UK: England, Scotland, Wales, N. Ireland	UK	Long	13.3	SLH	2007-12-15	Over 12 weeks	7	2612	87.07	6to8	No	Dog	No	ME	Not neutered			Has had, or sired, 3 or more litters	56	45	28	1.60714	1.5-1.7	2	1.8to2.0	3	Show breeder, I imported this Dachshund to the UK	0	0	0	1	0	0	0	0	0	0	1	0	No	No	0
194	I agree	UK: England, Scotland, Wales, N. Ireland	UK	Mini Long	4.2	MLH	2009-04-11	11-12 weeks	5	2140	71.33	4to6	No	Dog	No	ME	Not neutered			Has had, or sired, 3 or more litters	46	44	23	1.91304	over1.9	2	1.8to2.0	2	Kennel Club Assured Breeder	0	1	0	0	0	0	0	0	0	0	0	0	Yes	No	0
1154	I agree	UK: England, Scotland, Wales, N. Ireland	UK	Mini Smooth	6.5	MSH	2010-04-25	Over 12 weeks	4	1747	58.23	4to6	No	Dog	No	ME	Not neutered			Has had, or sired, 3 or more litters	41	35	20	1.75	1.7-1.9	2.05	2.0to2.2	3	Show breeder	0	0	0	1	0	0	0	0	0	0	0	0	Yes	No	0
803	I agree	UK: England, Scotland, Wales, N. Ireland	UK	Mini Wire	5.5	MWH	2005-11-27	11-12 weeks	9	3354	111.8	8to10	No	Bitch	Yes	FN	5			Has had, or sired, 3 or more litters	41	36	20	1.8	1.7-1.9	2.05	2.0to2.2	3	Breed Club member, Show breeder	0	0	1	1	0	0	0	0	0	0	0	0	Yes	No	0
562	I agree	UK: England, Scotland, Wales, N. Ireland	UK	Mini Wire	5	MWH	2004-10-04	I bred this dog & have owned it from birth	10	3773	125.77	over10	No	Dog	No	ME	Not neutered			Has had, or sired, 3 or more litters	41	36	20	1.8	1.7-1.9	2.05	2.0to2.2	2	I bred this Dachshund myself	1	0	0	0	0	0	0	0	0	0	0	0	Yes	No	0
1226	I agree	UK: England, Scotland, Wales, N. Ireland	UK	Mini Smooth	6.8	MSH	2011-04-23	8 weeks	3	1381	46.03	2to4	No	Bitch	No	FE	Not neutered			Has had, or sired, 3 or more litters	39	35	19	1.84211	1.7-1.9	2.05263	2.0to2.2	3	Kennel Club Assured Breeder	0	1	0	0	0	0	0	0	0	0	0	0	Yes	No	0
909	I agree	UK: England, Scotland, Wales, N. Ireland	UK	Mini Wire	5.9	MWH	2008-10-21	Over 12 weeks	6	2295	76.5	6to8	No	Bitch	No	FE	Not neutered			Has had, or sired, 3 or more litters	44	34	21	1.61905	1.5-1.7	2.09524	2.0to2.2	3	Kennel Club Assured Breeder, Commercial breeder (advertises and sells multiple breeds)	0	1	0	0	0	0	1	0	0	0	0	0	Yes	No	0
1383	I agree	UK: England, Scotland, Wales, N. Ireland	UK	Smooth	7.7	SSH	2003-04-01	8 weeks	11	4326	144.2	over10	No	Bitch	No	FE	Not neutered			Has had, or sired, 3 or more litters	44	34	21	1.61905	1.5-1.7	2.09524	2.0to2.2	4	Breed Club member	0	0	1	0	0	0	0	0	0	0	0	0	Yes	No	0
624	I agree	UK: England, Scotland, Wales, N. Ireland	UK	Mini Wire	5.05	MWH	2007-04-14	I bred this dog & have owned it from birth	7	2858	95.27	6to8	No	Bitch	No	FE	Not neutered			Has had, or sired, 3 or more litters	40	34	19	1.78947	1.7-1.9	2.10526	2.0to2.2	2	I bred this Dachshund myself	1	0	0	0	0	0	0	0	0	0	0	0	Yes	No	0
1800	I agree	UK: England, Scotland, Wales, N. Ireland	UK	Wire	12	SWH	2002-07-15	I bred this dog & have owned it from birth	12	4587	152.9	over10	No	Dog	No	ME	Not neutered			Has had, or sired, 3 or more litters	57	47	27	1.74074	1.7-1.9	2.11111	2.0to2.2	3	I bred this Dachshund myself	1	0	0	0	0	0	0	0	0	0	0	0	Yes	No	0
743	I agree	UK: England, Scotland, Wales, N. Ireland	UK	Mini Smooth	5.44	MSH	2005-11-06	11-12 weeks	9	3377	112.57	8to10	No	Dog	No	ME	Not neutered			Has had, or sired, 3 or more litters	43	33	20	1.65	1.5-1.7	2.15	2.0to2.2	3	Show breeder	0	0	0	1	0	0	0	0	0	0	0	0	Yes	No	0
571	I agree	UK: England, Scotland, Wales, N. Ireland	UK	Mini Long	5	MLH	2006-12-23	I bred this dog & have owned it from birth	8	2967	98.9	8to10	No	Bitch	No	FE	Not neutered			Has had, or sired, 3 or more litters	43	37	20	1.85	1.7-1.9	2.15	2.0to2.2	4	I bred this Dachshund myself, Kennel Club Assured Breeder, Breed Club member, Show breeder, Hobby breeder (they have bred before or since)	1	1	1	1	0	1	0	0	0	0	0	0	Yes	No	0
1451	I agree	Australia	Australia	Mini Long	8.2	MLH	2008-11-04	Less than 8 weeks old	6	2272	75.73	6to8	No	Dog	Yes	MN	5			Has had, or sired, 3 or more litters	48	40	22	1.81818	1.7-1.9	2.18182	2.0to2.2	4	Breed Club member	0	0	1	0	0	0	0	0	0	0	0	0	No	No	0
895	I agree	UK: England, Scotland, Wales, N. Ireland	UK	Mini Long	5.8	MLH	2007-06-15	I bred this dog & have owned it from birth	7	2796	93.2	6to8	No	Bitch	No	FE	Not neutered			Has had, or sired, 3 or more litters	46	37	21	1.7619	1.7-1.9	2.19048	2.0to2.2	3	I bred this Dachshund myself	1	0	0	0	0	0	0	0	0	0	0	0	Yes	No	0
1394	I agree	Australia	Australia	Mini Long	7.8	MLH	2011-09-18	11-12 weeks	3	1231	41.03	2to4	No	Dog	Yes	MN	6-12 months			Has had, or sired, 3 or more litters	46	38	21	1.80952	1.7-1.9	2.19048	2.0to2.2	3	Kennel Club Assured Breeder, Show breeder	0	1	0	1	0	0	0	0	0	0	0	0	No	No	0
1108	I agree	UK: England, Scotland, Wales, N. Ireland	UK	Mini Long	6.4	MLH	2008-03-15	Over 12 weeks	7	2516	83.87	6to8	No	Dog	Yes	MN	4			Has had, or sired, 3 or more litters	44	38	20	1.9	1.7-1.9	2.2	2.0to2.2	3	Kennel Club Assured Breeder	0	1	0	0	0	0	0	0	0	0	0	0	Yes	Don't know	2
1725	I agree	UK: England, Scotland, Wales, N. Ireland	UK	Wire	11	SWH	2006-04-27	Over 12 weeks	8	3203	106.77	8to10	No	Dog	No	ME	Not neutered			Has had, or sired, 3 or more litters	55	50	25	2	over1.9	2.2	2.0to2.2	3	Kennel Club Assured Breeder, Breed Club member, Show breeder, I got this Dachshund from a Rescue organisation	0	1	1	1	0	0	0	0	0	1	0	0	No	No	0
1069	I agree	UK: England, Scotland, Wales, N. Ireland	UK	Mini Smooth	6.2	MSH	2012-03-29	I bred this dog & have owned it from birth	3	1033	34.43	2to4	No	Dog	No	ME	Not neutered			Has had, or sired, 3 or more litters	40	37	18	2.05556	over1.9	2.22222	over2.2	3	I bred this Dachshund myself	1	0	0	0	0	0	0	0	0	0	0	0	Yes	No	0
333	I agree	UK: England, Scotland, Wales, N. Ireland	UK	Mini Long	4.5	MLH	2010-01-09	Over 12 weeks	5	1860	62	4to6	No	Bitch	Yes	FN	5			Has had, or sired, 3 or more litters	38.5	38.5	17	2.26471	over1.9	2.26471	over2.2	3	Hobby breeder (they have bred before or since)	0	0	0	0	0	1	0	0	0	0	0	0	Yes	No	0
1963	I agree	UK: England, Scotland, Wales, N. Ireland	UK	Long	14.7	SLH	2010-01-22	I bred this dog & have owned it from birth	5	1829	60.97	4to6	No	Dog	No	ME	Not neutered			Has had, or sired, 3 or more litters	64	50	28	1.78571	1.7-1.9	2.28571	over2.2	3	I bred this Dachshund myself, Kennel Club Assured Breeder, Breed Club member, Show breeder	1	1	1	1	0	0	0	0	0	0	0	0	Yes	No	0
1161	I agree	UK: England, Scotland, Wales, N. Ireland	UK	Mini Wire	6.5	MWH	2009-06-25	11-12 weeks	5	2048	68.27	4to6	No	Bitch	Yes	FN	5			Has had, or sired, 3 or more litters	46	36	20	1.8	1.7-1.9	2.3	over2.2	3	Show breeder	0	0	0	1	0	0	0	0	0	0	0	0	Yes	No	0
1770	I agree	UK: England, Scotland, Wales, N. Ireland	UK	Wire	11.6	SWH	2009-10-23	8 weeks	5	1938	64.6	4to6	No	Dog	No	ME	Not neutered			Has had, or sired, 3 or more litters	58	45	25	1.8	1.7-1.9	2.32	over2.2	3	Kennel Club Assured Breeder, Show breeder	0	1	0	1	0	0	0	0	0	0	0	0	Yes	No	0
564	I agree	UK: England, Scotland, Wales, N. Ireland	UK	Mini Long	5	MLH	2013-05-13	Over 12 weeks	1	665	22.17	0to2	No	Dog	Yes	MN	1 Year			Has had, or sired, 3 or more litters	47	36	20	1.8	1.7-1.9	2.35	over2.2	2	Kennel Club Assured Breeder	0	1	0	0	0	0	0	0	0	0	0	0	Yes	No	0
876	I agree	UK: England, Scotland, Wales, N. Ireland	UK	Mini Smooth	5.7	MSH	2005-06-21	I bred this dog & have owned it from birth	9	3523	117.43	8to10	No	Bitch	Yes	FN	6			Has had, or sired, 3 or more litters	40	29	17	1.70588	1.7-1.9	2.35294	over2.2	3	I bred this Dachshund myself, Kennel Club Assured Breeder, Breed Club member, Show breeder	1	1	1	1	0	0	0	0	0	0	0	0	Yes	No	0
454	I agree	UK: England, Scotland, Wales, N. Ireland	UK	Mini Long	4.9	MLH	2008-12-13	I bred this dog & have owned it from birth	6	2249	74.97	6to8	No	Dog	No	ME	Not neutered			Has had, or sired, 3 or more litters	48	33	20	1.65	1.5-1.7	2.4	over2.2	3	I bred this Dachshund myself	1	0	0	0	0	0	0	0	0	0	0	0	Yes	No	0
648	I agree	UK: England, Scotland, Wales, N. Ireland	UK	Mini Smooth	5.11	MSH	2008-10-11	I bred this dog & have owned it from birth	6	2315	77.17	6to8	No	Bitch	No	FE	Not neutered			Has had, or sired, 3 or more litters	41	32	17	1.88235	1.7-1.9	2.41176	over2.2	4	I bred this Dachshund myself	1	0	0	0	0	0	0	0	0	0	0	0	Yes	No	0
1807	I agree	UK: England, Scotland, Wales, N. Ireland	UK	Wire	12	SWH	2002-04-23	I bred this dog & have owned it from birth	12	4670	155.67	over10	No	Bitch	Yes	FN	6			Has had, or sired, 3 or more litters	61	45	25	1.8	1.7-1.9	2.44	over2.2	3	I bred this Dachshund myself	1	0	0	0	0	0	0	0	0	0	0	0	Yes	No	0
1388	I agree	UK: England, Scotland, Wales, N. Ireland	UK	Mini Long	7.75	MLH	2003-06-29	8 weeks	11	4237	141.23	over10	No	Dog	Yes	MN	9			Has had, or sired, 3 or more litters	44	34	18	1.88889	1.7-1.9	2.44444	over2.2	3	Kennel Club Assured Breeder	0	1	0	0	0	0	0	0	0	0	0	0	Yes	No	0
622	I agree	UK: England, Scotland, Wales, N. Ireland	UK	Mini Smooth	5.03	MSH	2003-06-19	I bred this dog & have owned it from birth	11	4256	141.87	over10	No	Dog	No	ME	Not neutered			Has had, or sired, 3 or more litters	42	31	17	1.82353	1.7-1.9	2.47059	over2.2	3	I bred this Dachshund myself	1	0	0	0	0	0	0	0	0	0	0	0	Yes	No	0
1945	I agree	UK: England, Scotland, Wales, N. Ireland	UK	Wire	14	SWH	2003-04-26	I bred this dog & have owned it from birth	11	4302	143.4	over10	No	Bitch	Yes	FN	6			Has had, or sired, 3 or more litters	63	53	25	2.12	over1.9	2.52	over2.2	4	I bred this Dachshund myself	1	0	0	0	0	0	0	0	0	0	0	0	Yes	No	0
896	I agree	UK: England, Scotland, Wales, N. Ireland	UK	Mini Smooth	5.8	MSH	2004-06-21	I bred this dog & have owned it from birth	10	3888	129.6	over10	No	Bitch	Yes	FN	6			Has had, or sired, 3 or more litters	41	29	16	1.8125	1.7-1.9	2.5625	over2.2	3	I bred this Dachshund myself	1	0	0	0	0	0	0	0	0	0	0	0	Yes	No	0
1525	I agree	UK: England, Scotland, Wales, N. Ireland	UK	Mini Smooth	9	MSH	2005-11-05	8 weeks	9	3376	112.53	8to10	No	Dog	No	ME	Not neutered			Has had, or sired, 3 or more litters	45	45	15	3	over1.9	3	over2.2	3	Show breeder	0	0	0	1	0	0	0	0	0	0	0	0	Yes	No	0
197	I agree	Australia	Australia	Mini Smooth	4.2	MSH	2008-02-20	9-10 weeks	7	2529	84.3	6to8	No	Bitch	No	FE	Not neutered			Has had, or sired, 3 or more litters	38.1	30.3	12.7	2.38583	over1.9	3	over2.2	3	Hobby breeder (they have bred before or since)	0	0	0	0	0	1	0	0	0	0	0	0	No	No	0
1013	I agree	UK: England, Scotland, Wales, N. Ireland	UK	Mini Smooth	6	MSH	2012-03-23	Missing	3	1046	34.87	2to4	No	Dog	No	ME	Not neutered			Has had, or sired, 3 or more litters	36	30	10	3	over1.9	3.6	over2.2	2	Show breeder	0	0	0	1	0	0	0	0	0	0	0	0	Yes	No	0
1018	I agree	UK: England, Scotland, Wales, N. Ireland	UK	Mini Wire	6	MWH	2011-12-22	8 weeks	3	1153	38.43	2to4	No	Dog	Yes	MN	6-12 months			Has had, or sired, 3 or more litters	Missing	Missing	Missing	Missing	Missing	Missing	Missing	3	Kennel Club Assured Breeder	0	1	0	0	0	0	0	0	0	0	0	0	Yes	No	0
1622	I agree	Scandinavia	Europe	Wire	10	SWH	2005-05-27	I bred this dog & have owned it from birth	9	3539	117.97	8to10	No	Bitch	No	FE	Not neutered			Has had, or sired, 3 or more litters	Missing	Missing	Missing	Missing	Missing	Missing	Missing	3	I bred this Dachshund myself	1	0	0	0	0	0	0	0	0	0	0	0	No	No	0
1411	I agree	Australia	Australia	Mini Smooth	8	MSH	2008-09-01	Over 12 weeks	6	2394	79.8	6to8	No	Bitch	Yes	FN	4			Has had, or sired, unknown numbers of litters before I owned her/him	45	38	24	1.58333	1.5-1.7	1.875	1.8to2.0	4	I got this Dachshund from a Rescue organisation	0	0	0	0	0	0	0	0	0	1	0	0	No	No	0
124	I agree	UK: England, Scotland, Wales, N. Ireland	UK	Mini Smooth	4	MSH	2007-05-30	Over 12 weeks	7	2806	93.53	6to8	No	Bitch	Yes	FN	6			Has had, or sired, unknown numbers of litters before I owned her/him	34	28	17	1.64706	1.5-1.7	2	1.8to2.0	2	Kennel Club Assured Breeder	0	1	0	0	0	0	0	0	0	0	0	0	Yes	No	0
834	I agree	UK: England, Scotland, Wales, N. Ireland	UK	Mini Wire	5.543	MWH	2002-01-01	Over 12 weeks	13	4770	159	over10	No	Bitch	Yes	FN	5			Has had, or sired, unknown numbers of litters before I owned her/him	38	44	19	2.31579	over1.9	2	1.8to2.0	3	I got this Dachshund from a Rescue organisation	0	0	0	0	0	0	0	0	0	1	0	0	Yes	No	0
731	I agree	UK: England, Scotland, Wales, N. Ireland	UK	Mini Long	5.4	MLH	2006-10-27	Over 12 weeks	8	3049	101.63	8to10	No	Dog	Yes	MN	4			Has had, or sired, unknown numbers of litters before I owned her/him	42	40	20	2	over1.9	2.1	2.0to2.2	2	Private rescue	0	0	0	0	0	0	0	0	0	1	0	0	Yes	No	0
1535	I agree	Australia	Australia	Mini Smooth	9.2	MSH	2008-08-27	Over 12 weeks	6	2339	77.97	6to8	No	Bitch	Yes	FN	4			Has had, or sired, unknown numbers of litters before I owned her/him	52	44	22	2	over1.9	2.36364	over2.2	3	I got this Dachshund from a Rescue organisation	0	0	0	0	0	0	0	0	0	1	0	0	No	No	0
1815	I agree	Australia	Australia	Smooth	12	SSH	2006-09-23	Over 12 weeks	8	3045	101.5	8to10	No	Bitch	Yes	FN	3			Has had, or sired, unknown numbers of litters before I owned her/him	50	45	21	2.14286	over1.9	2.38095	over2.2	4	I got this Dachshund from a Rescue organisation	0	0	0	0	0	0	0	0	0	1	0	0	No	No	0
1502	I agree	Australia	Australia	Mini Smooth	8.9	MSH	2015-12-01	Over 12 weeks	Missing	Missing	Missing	Missing	No	Bitch	Yes	FN	5			Has had, or sired, unknown numbers of litters before I owned her/him	42	43	17	2.52941	over1.9	2.47059	over2.2	3	I got this Dachshund from a Rescue organisation	0	0	0	0	0	0	0	0	0	1	0	0	No	No	0
602	I agree	UK: England, Scotland, Wales, N. Ireland	UK	Mini Smooth	5	MSH	2006-11-05	Over 12 weeks	8	3011	100.37	8to10	No	Dog	Yes	MN	3			Has had, or sired, unknown numbers of litters before I owned her/him	39	36	15	2.4	over1.9	2.6	over2.2	3	I got this Dachshund from a Rescue organisation	0	0	0	0	0	0	0	0	0	1	0	0	Yes	No	0
1446	I agree	Australia	Australia	Smooth	8	SSH	2004-01-01	Over 12 weeks	11	4098	136.6	over10	No	Bitch	Yes	FN	Missing			Has had, or sired, unknown numbers of litters before I owned her/him	Missing	Missing	Missing	Missing	Missing	Missing	Missing	5	I got this Dachshund from a Rescue organisation	0	0	0	0	0	0	0	0	0	1	0	0	No	No	0
473	I agree	UK: England, Scotland, Wales, N. Ireland	UK	Mini Wire	5	MWH	2013-02-22	11-12 weeks	2	715	23.83	0to2	No	Dog	Yes	MN	6-12 months			Has not had, or sired, puppies	37	33	33	1	Aunder1.5	1.12121	1.0ls1.8	3	Kennel Club Assured Breeder	0	1	0	0	0	0	0	0	0	0	0	0	Yes	No	0
474	I agree	UK: England, Scotland, Wales, N. Ireland	UK	Mini Smooth	5	MSH	2009-03-14	8 weeks	6	2151	71.7	4to6	No	Bitch	Yes	FN	3			Has not had, or sired, puppies	33	29	28	1.03571	Aunder1.5	1.17857	1.0ls1.8	3	Kennel Club Assured Breeder	0	1	0	0	0	0	0	0	0	0	0	0	Yes	No	0
84	I agree	UK: England, Scotland, Wales, N. Ireland	UK	Mini Smooth	3.75	MSH	2014-10-02	11-12 weeks	0	123	4.1	0to2	Yes	Dog	No	ME	Not neutered			Has not had, or sired, puppies	12	18	10	1.8	1.7-1.9	1.2	1.0ls1.8	1	Kennel Club Assured Breeder	0	1	0	0	0	0	0	0	0	0	0	0	Yes	No	0
989	I agree	USA	USA	Smooth	6	SSH	2010-08-08	8 weeks	4	1636	54.53	4to6	No	Dog	Yes	MN	Under 6 months			Has not had, or sired, puppies	25.4	38.1	20.32	1.875	1.7-1.9	1.25	1.0ls1.8	3	Don't know / can't remember	0	0	0	0	0	0	0	0	0	0	0	0	No	No	0
626	I agree	UK: England, Scotland, Wales, N. Ireland	UK	Mini Wire	5.1	MWH	2014-07-03	9-10 weeks	0	216	7.2	0to2	Yes	Bitch	No	FE	Not neutered			Has not had, or sired, puppies	36	28	28	1	Aunder1.5	1.28571	1.0ls1.8	3	Kennel Club Assured Breeder	0	1	0	0	0	0	0	0	0	0	0	0	Yes	No	0
749	I agree	UK: England, Scotland, Wales, N. Ireland	UK	Mini Smooth	5.5	MSH	2010-02-12	8 weeks	5	1833	61.1	4to6	No	Dog	Yes	MN	6-12 months			Has not had, or sired, puppies	36	30	28	1.07143	Aunder1.5	1.28571	1.0ls1.8	3	Kennel Club Assured Breeder	0	1	0	0	0	0	0	0	0	0	0	0	Yes	No	0
1047	I agree	UK: England, Scotland, Wales, N. Ireland	UK	Mini Smooth	6.2	MSH	2009-02-24	11-12 weeks	6	2186	72.87	6to8	No	Bitch	Yes	FN	6-12 months			Has not had, or sired, puppies	40	35	31	1.12903	Aunder1.5	1.29032	1.0ls1.8	3	Hobby breeder (this was their 1st litter)	0	0	0	0	1	0	0	0	0	0	0	0	Yes	No	0
1402	I agree	Australia	Australia	Mini Long	8	MLH	1999-09-06	11-12 weeks	15	5617	187.23	over10	No	Dog	Yes	MN	6-12 months			Has not had, or sired, puppies	40	37	30	1.23333	Aunder1.5	1.33333	1.0ls1.8	2	Hobby breeder (this was their 1st litter)	0	0	0	0	1	0	0	0	0	0	0	0	No	No	0
468	I agree	UK: England, Scotland, Wales, N. Ireland	UK	Mini Wire	4.95	MWH	2012-03-11	11-12 weeks	3	1063	35.43	2to4	No	Bitch	Yes	FN	6-12 months			Has not had, or sired, puppies	33	37	24	1.54167	1.5-1.7	1.375	1.0ls1.8	3	Kennel Club Assured Breeder, Show breeder	0	1	0	1	0	0	0	0	0	0	0	0	Yes	No	0
250	I agree	UK: England, Scotland, Wales, N. Ireland	UK	Mini Wire	4.5	MWH	2012-01-07	8 weeks	3	1122	37.4	2to4	No	Dog	Yes	MN	6-12 months			Has not had, or sired, puppies	40	38	29	1.31034	Aunder1.5	1.37931	1.0ls1.8	3	Breed Club member	0	0	1	0	0	0	0	0	0	0	0	0	Yes	No	0
1122	I agree	UK: England, Scotland, Wales, N. Ireland	UK	Mini Wire	6.5	MWH	2014-03-16	Over 12 weeks	1	360	12	0to2	Yes	Bitch	Yes	FN	6-12 months			Has not had, or sired, puppies	36	35	26	1.34615	Aunder1.5	1.38462	1.0ls1.8	3	Hobby breeder (this was their 1st litter)	0	0	0	0	1	0	0	0	0	0	0	0	Yes	Don't know	2
1829	I agree	UK: England, Scotland, Wales, N. Ireland	UK	Long	12.2	SLH	2012-09-06	8 weeks	2	900	30	2to4	No	Dog	Yes	MN	1 Year			Has not had, or sired, puppies	46	53.5	33	1.62121	1.5-1.7	1.39394	1.0ls1.8	3	Kennel Club Assured Breeder	0	1	0	0	0	0	0	0	0	0	0	0	Yes	No	0
1688	I agree	UK: England, Scotland, Wales, N. Ireland	UK	Smooth	11	SSH	2014-07-11	11-12 weeks	0	211	7.03	0to2	Yes	Bitch	No	FE	Not neutered			Has not had, or sired, puppies	52	38	37	1.02703	Aunder1.5	1.40541	1.0ls1.8	3	Breed Club member, Commercial breeder (advertises and sells multiple breeds)	0	0	1	0	0	0	1	0	0	0	0	0	Yes	No	0
105	I agree	UK: England, Scotland, Wales, N. Ireland	UK	Mini Smooth	4	MSH	2014-04-26	8 weeks	0	289	9.63	0to2	Yes	Bitch	Yes	FN	6-12 months			Has not had, or sired, puppies	40	30	28	1.07143	Aunder1.5	1.42857	1.0ls1.8	3	Kennel Club Assured Breeder	0	1	0	0	0	0	0	0	0	0	0	0	Yes	No	0
1624	I agree	UK: England, Scotland, Wales, N. Ireland	UK	Smooth	10.1	SSH	2008-02-14	8 weeks	7	2546	84.87	6to8	No	Dog	No	ME	Not neutered			Has not had, or sired, puppies	43	43	30	1.43333	Aunder1.5	1.43333	1.0ls1.8	3	Hobby breeder (they have bred before or since)	0	0	0	0	0	1	0	0	0	0	0	0	Yes	No	0
945	I agree	UK: England, Scotland, Wales, N. Ireland	UK	Mini Smooth	6	MSH	2014-05-31	Over 12 weeks	0	247	8.23	0to2	Yes	Dog	No	ME	Not neutered			Has not had, or sired, puppies	36	38	25	1.52	1.5-1.7	1.44	1.0ls1.8	3	Kennel Club Assured Breeder, Panty Baban Farm	0	1	0	0	0	0	0	0	0	0	0	0	Yes	No	0
1333	I agree	USA	USA	Wire	7.25	SWH	2008-07-27	Over 12 weeks	6	2387	79.57	6to8	No	Bitch	Yes	FN	6-12 months			Has not had, or sired, puppies	42	39	29	1.34483	Aunder1.5	1.44828	1.0ls1.8	4	I got this Dachshund from a Rescue organisation	0	0	0	0	0	0	0	0	0	1	0	0	Don't know	No	0
872	I agree	Australia	Australia	Mini Smooth	5.7	MSH	2013-12-06	9-10 weeks	1	455	15.17	0to2	No	Dog	Yes	MN	1 Year			Has not had, or sired, puppies	40	44	27	1.62963	1.5-1.7	1.48148	1.0ls1.8	2	Hobby breeder (this was their 1st litter)	0	0	0	0	1	0	0	0	0	0	0	0	No	No	0
1781	I agree	UK: England, Scotland, Wales, N. Ireland	UK	Wire	12	SWH	2011-05-10	9-10 weeks	3	1391	46.37	2to4	No	Dog	Yes	MN	Under 6 months			Has not had, or sired, puppies	55	42	37	1.13514	Aunder1.5	1.48649	1.0ls1.8	3	Hobby breeder (this was their 1st litter)	0	0	0	0	1	0	0	0	0	0	0	0	Yes	No	0
22	I agree	UK: England, Scotland, Wales, N. Ireland	UK	Mini Long	2.8	MLH	2008-05-03	Over 12 weeks	6	2468	82.27	6to8	No	Bitch	Yes	FN	2			Has not had, or sired, puppies	38	32	25.5	1.2549	Aunder1.5	1.4902	1.0ls1.8	3	Show breeder	0	0	0	1	0	0	0	0	0	0	0	0	Yes	No	0
1485	I agree	UK: England, Scotland, Wales, N. Ireland	UK	Wire	8.6	SWH	2012-12-06	9-10 weeks	2	794	26.47	2to4	No	Bitch	No	FE	Not neutered			Has not had, or sired, puppies	39	32	26	1.23077	Aunder1.5	1.5	1.0ls1.8	3	Nick valentine Teckel society	0	0	0	1	0	0	0	0	0	0	0	1	Yes	No	0
477	I agree	UK: England, Scotland, Wales, N. Ireland	UK	Smooth	5	SSH	2011-06-12	8 weeks	3	1331	44.37	2to4	No	Bitch	No	FE	Not neutered			Has not had, or sired, puppies	45	40	30	1.33333	Aunder1.5	1.5	1.0ls1.8	3	Hobby breeder (they have bred before or since)	0	0	0	0	0	1	0	0	0	0	0	0	Yes	No	0
493	I agree	UK: England, Scotland, Wales, N. Ireland	UK	Mini Wire	5	MWH	2013-01-31	9-10 weeks	2	732	24.4	2to4	No	Dog	Yes	MN	6-12 months			Has not had, or sired, puppies	15	15	10	1.5	1.5-1.7	1.5	1.0ls1.8	1	Kennel Club Assured Breeder	0	1	0	0	0	0	0	0	0	0	0	0	Yes	No	0
5	I agree	UK: England, Scotland, Wales, N. Ireland	UK	Mini Long	2	MLH	2014-11-07	11-12 weeks	0	100	3.33	0to2	Yes	Bitch	No	FE	Not neutered			Has not had, or sired, puppies	24	30	16	1.875	1.7-1.9	1.5	1.0ls1.8	3	Hobby breeder (they have bred before or since)	0	0	0	0	0	1	0	0	0	0	0	0	Yes	No	0
1752	I agree	Australia	Australia	Smooth	11.5	SSH	2002-07-02	9-10 weeks	12	4618	153.93	over10	No	Dog	Yes	MN	6-12 months			Has not had, or sired, puppies	50	44	33	1.33333	Aunder1.5	1.51515	1.0ls1.8	2	Pet Shop	0	0	0	0	0	0	0	0	1	0	0	0	No	No	0
1195	I agree	UK: England, Scotland, Wales, N. Ireland	UK	Mini Long	6.7	MLH	2006-05-07	11-12 weeks	8	3198	106.6	8to10	No	Dog	Yes	MN	6-12 months			Has not had, or sired, puppies	44	36	29	1.24138	Aunder1.5	1.51724	1.0ls1.8	3	Hobby breeder (they have bred before or since)	0	0	0	0	0	1	0	0	0	0	0	0	Yes	No	0
927	I agree	UK: England, Scotland, Wales, N. Ireland	UK	Mini Smooth	6	MSH	2013-04-21	9-10 weeks	1	647	21.57	0to2	No	Dog	Yes	MN	6-12 months			Has not had, or sired, puppies	38	30	25	1.2	Aunder1.5	1.52	1.0ls1.8	3	Don't know / can't remember	0	0	0	0	0	0	0	0	0	0	0	0	Yes	No	0
657	I agree	UK: England, Scotland, Wales, N. Ireland	UK	Mini Smooth	5.2	MSH	2013-01-25	11-12 weeks	2	739	24.63	2to4	No	Dog	Yes	MN	6-12 months			Has not had, or sired, puppies	26	24	17	1.41176	Aunder1.5	1.52941	1.0ls1.8	3	Hobby breeder (this was their 1st litter)	0	0	0	0	1	0	0	0	0	0	0	0	Yes	No	0
1470	I agree	UK: England, Scotland, Wales, N. Ireland	UK	Wire	8.5	SWH	2012-05-09	8 weeks	2	999	33.3	2to4	No	Bitch	No	FE	Not neutered			Has not had, or sired, puppies	43	36	28	1.28571	Aunder1.5	1.53571	1.0ls1.8	3	Working dog breeder	0	0	0	0	0	0	0	0	0	0	0	1	Yes	No	0
401	I agree	Australia	Australia	Smooth	4.8	SSH	2011-03-29	9-10 weeks	4	1427	47.57	2to4	No	Bitch	Yes	FN	6-12 months			Has not had, or sired, puppies	37	30	24	1.25	Aunder1.5	1.54167	1.0ls1.8	3	Show breeder	0	0	0	1	0	0	0	0	0	0	0	0	No	No	0
428	I agree	UK: England, Scotland, Wales, N. Ireland	UK	Mini Wire	4.8	MWH	2013-04-14	11-12 weeks	1	660	22	0to2	No	Bitch	No	FE	Not neutered			Has not had, or sired, puppies	37	44	24	1.83333	1.7-1.9	1.54167	1.0ls1.8	Missing	Kennel Club Assured Breeder	0	1	0	0	0	0	0	0	0	0	0	0	Yes	No	0
475	I agree	UK: England, Scotland, Wales, N. Ireland	UK	Wire	5	SWH	2005-09-11	8 weeks	9	3431	114.37	8to10	No	Bitch	Yes	FN	6-12 months			Has not had, or sired, puppies	34	28	22	1.27273	Aunder1.5	1.54545	1.0ls1.8	3	Hobby breeder (they have bred before or since)	0	0	0	0	0	1	0	0	0	0	0	0	Yes	No	0
788	I agree	UK: England, Scotland, Wales, N. Ireland	UK	Mini Smooth	5.5	MSH	2014-01-12	8 weeks	1	387	12.9	0to2	No	Dog	Yes	MN	6-12 months			Has not had, or sired, puppies	34	37	22	1.68182	1.5-1.7	1.54545	1.0ls1.8	3	Kennel Club Assured Breeder	0	1	0	0	0	0	0	0	0	0	0	0	Yes	No	0
1644	I agree	UK: England, Scotland, Wales, N. Ireland	UK	Wire	10.5	SWH	2012-11-20	I bred this dog & have owned it from birth	2	804	26.8	2to4	No	Dog	Yes	MN	2			Has not had, or sired, puppies	56	49	36	1.36111	Aunder1.5	1.55556	1.0ls1.8	3	Breed Club member	0	0	1	0	0	0	0	0	0	0	0	0	Yes	No	0
753	I agree	UK: England, Scotland, Wales, N. Ireland	UK	Mini Wire	5.5	MWH	2013-02-06	8 weeks	2	733	24.43	2to4	No	Dog	No	ME	Not neutered			Has not had, or sired, puppies	36	31	23	1.34783	Aunder1.5	1.56522	1.0ls1.8	3	Hobby breeder (they have bred before or since)	0	0	0	0	0	1	0	0	0	0	0	0	Yes	No	0
1123	I agree	UK: England, Scotland, Wales, N. Ireland	UK	Mini Wire	6.5	MWH	2012-03-27	8 weeks	3	1042	34.73	2to4	No	Bitch	No	FE	Not neutered			Has not had, or sired, puppies	36	32	23	1.3913	Aunder1.5	1.56522	1.0ls1.8	3	Hobby breeder (this was their 1st litter)	0	0	0	0	1	0	0	0	0	0	0	0	Yes	No	0
110	I agree	UK: England, Scotland, Wales, N. Ireland	UK	Mini Long	4	MLH	2012-07-30	9-10 weeks	2	917	30.57	2to4	No	Dog	No	ME	Not neutered			Has not had, or sired, puppies	36	34	23	1.47826	Aunder1.5	1.56522	1.0ls1.8	1	Kennel Club Assured Breeder	0	1	0	0	0	0	0	0	0	0	0	0	Yes	No	0
1118	I agree	UK: England, Scotland, Wales, N. Ireland	UK	Mini Smooth	6.5	MSH	2011-05-06	11-12 weeks	3	1362	45.4	2to4	No	Dog	Yes	MN	1 Year			Has not had, or sired, puppies	40	30	25.5	1.17647	Aunder1.5	1.56863	1.0ls1.8	3	Due to previous owner discovering they were allerigic	0	0	0	0	0	0	0	0	0	1	0	0	Yes	No	0
1335	I agree	UK: England, Scotland, Wales, N. Ireland	UK	Mini Smooth	7.3	MSH	2005-10-06	9-10 weeks	9	3426	114.2	8to10	No	Dog	Yes	MN	6-12 months			Has not had, or sired, puppies	40	35	25.5	1.37255	Aunder1.5	1.56863	1.0ls1.8	3	Kennel Club Assured Breeder	0	1	0	0	0	0	0	0	0	0	0	0	Yes	No	0
1048	I agree	USA	USA	Mini Wire	6.2	MWH	2013-01-17	9-10 weeks	2	746	24.87	2to4	No	Dog	Yes	MN	6-12 months			Has not had, or sired, puppies	35.56	30.7	22.59	1.35901	Aunder1.5	1.57415	1.0ls1.8	3	Kennel Club Assured Breeder	0	1	0	0	0	0	0	0	0	0	0	0	No	No	0
1927	I agree	UK: England, Scotland, Wales, N. Ireland	UK	Wire	13.8	SWH	2006-09-09	8 weeks	8	3068	102.27	8to10	No	Dog	Yes	MN	6-12 months			Has not had, or sired, puppies	52	61	33	1.84848	1.7-1.9	1.57576	1.0ls1.8	3	Hobby breeder (this was their 1st litter)	0	0	0	0	1	0	0	0	0	0	0	0	Yes	No	0
409	I agree	UK: England, Scotland, Wales, N. Ireland	UK	Mini Wire	4.8	MWH	2013-05-24	Less than 8 weeks old	1	619	20.63	0to2	No	Dog	Yes	MN	Under 6 months			Has not had, or sired, puppies	41	42	26	1.61538	1.5-1.7	1.57692	1.0ls1.8	3	Kennel Club Assured Breeder	0	1	0	0	0	0	0	0	0	0	0	0	Yes	No	0
1808	I agree	UK: England, Scotland, Wales, N. Ireland	UK	Wire	12	SWH	2009-11-23	9-10 weeks	5	1897	63.23	4to6	No	Bitch	Yes	FN	2			Has not had, or sired, puppies	41	48	26	1.84615	1.7-1.9	1.57692	1.0ls1.8	3	Kennel Club Assured Breeder	0	1	0	0	0	0	0	0	0	0	0	0	Yes	No	0
1359	I agree	UK: England, Scotland, Wales, N. Ireland	UK	Mini Wire	7.5	MWH	2009-07-06	8 weeks	5	2053	68.43	4to6	No	Dog	Yes	MN	6-12 months			Has not had, or sired, puppies	35.5	35.5	22.5	1.57778	1.5-1.7	1.57778	1.0ls1.8	3	Kennel Club Assured Breeder	0	1	0	0	0	0	0	0	0	0	0	0	Yes	No	0
38	I agree	UK: England, Scotland, Wales, N. Ireland	UK	Mini Wire	3.125	MWH	2014-10-21	8 weeks	0	104	3.47	0to2	Yes	Dog	No	ME	Not neutered			Has not had, or sired, puppies	30	26	19	1.36842	Aunder1.5	1.57895	1.0ls1.8	3	Kennel Club Assured Breeder, Breed Club member, Show breeder	0	1	1	1	0	0	0	0	0	0	0	0	Yes	No	0
28	I agree	UK: England, Scotland, Wales, N. Ireland	UK	Mini Smooth	3	MSH	2013-02-13	8 weeks	2	719	23.97	0to2	No	Dog	Yes	MN	6-12 months			Has not had, or sired, puppies	30	28	19	1.47368	Aunder1.5	1.57895	1.0ls1.8	3	Don't know / can't remember	0	0	0	0	0	0	0	0	0	0	0	0	Yes	No	0
482	I agree	UK: England, Scotland, Wales, N. Ireland	UK	Mini Wire	5	MWH	2008-05-22	Over 12 weeks	6	2473	82.43	6to8	No	Dog	Yes	MN	6-12 months			Has not had, or sired, puppies	38	34	24	1.41667	Aunder1.5	1.58333	1.0ls1.8	3	Kennel Club Assured Breeder	0	1	0	0	0	0	0	0	0	0	0	0	Yes	No	0
1145	I agree	UK: England, Scotland, Wales, N. Ireland	UK	Mini Wire	6.5	MWH	2011-02-14	Over 12 weeks	4	1449	48.3	4to6	No	Bitch	Yes	FN	2			Has not had, or sired, puppies	38	40	24	1.66667	1.5-1.7	1.58333	1.0ls1.8	4	Kennel Club Assured Breeder	0	1	0	0	0	0	0	0	0	0	0	0	Yes	No	0
1350	I agree	Australia	Australia	Mini Smooth	7.5	MSH	2013-06-10	Over 12 weeks	1	650	21.67	0to2	No	Dog	Yes	MN	1 Year			Has not had, or sired, puppies	46	39	29	1.34483	Aunder1.5	1.58621	1.0ls1.8	2	Breed Club member	0	0	1	0	0	0	0	0	0	0	0	0	No	No	0
1739	I agree	UK: England, Scotland, Wales, N. Ireland	UK	Wire	11.2	SWH	2009-05-13	8 weeks	5	2096	69.87	4to6	No	Dog	Yes	MN	5			Has not had, or sired, puppies	46	49	29	1.68966	1.5-1.7	1.58621	1.0ls1.8	2	Kennel Club Assured Breeder, Show breeder	0	1	0	1	0	0	0	0	0	0	0	0	Yes	No	0
1782	I agree	UK: England, Scotland, Wales, N. Ireland	UK	Wire	12	SWH	2013-12-09	9-10 weeks	1	421	14.03	0to2	No	Bitch	Yes	FN	6-12 months			Has not had, or sired, puppies	54	48	34	1.41176	Aunder1.5	1.58824	1.0ls1.8	3	Kennel Club Assured Breeder, Breed Club member, Show breeder	0	1	1	1	0	0	0	0	0	0	0	0	Yes	No	0
653	I agree	USA	USA	Mini Long	5.17	MLH	2009-12-01	Over 12 weeks	5	1883	62.77	4to6	No	Dog	Yes	MN	6-12 months			Has not had, or sired, puppies	40.6	35.6	25.4	1.40157	Aunder1.5	1.59843	1.0ls1.8	3	Commercial breeder (advertises and sells multiple breeds), Puppy Farm (you may not have realised this at the time)	0	0	0	0	0	0	1	1	0	0	0	0	No	No	0
1471	I agree	UK: England, Scotland, Wales, N. Ireland	UK	Wire	8.5	SWH	2014-09-09	8 weeks	0	147	4.9	0to2	Yes	Dog	No	ME	Not neutered			Has not had, or sired, puppies	48	41	30	1.36667	Aunder1.5	1.6	1.0ls1.8	3	Kennel Club Assured Breeder	0	1	0	0	0	0	0	0	0	0	0	0	Yes	No	0
1375	I agree	Europe	Europe	Smooth	7.6	SSH	2011-04-17	Over 12 weeks	3	1381	46.03	2to4	No	Bitch	Yes	FN	2			Has not had, or sired, puppies	40	35	25	1.4	Aunder1.5	1.6	1.0ls1.8	3	I got this Dachshund from a Rescue organisation	0	0	0	0	0	0	0	0	0	1	0	0	No	No	0
254	I agree	UK: England, Scotland, Wales, N. Ireland	UK	Mini Smooth	4.5	MSH	2010-09-23	Less than 8 weeks old	4	1593	53.1	4to6	No	Bitch	Yes	FN	Under 6 months			Has not had, or sired, puppies	40	35	25	1.4	Aunder1.5	1.6	1.0ls1.8	3	Kennel Club Assured Breeder	0	1	0	0	0	0	0	0	0	0	0	0	Yes	No	0
1568	I agree	UK: England, Scotland, Wales, N. Ireland	UK	Smooth	10	SSH	2007-05-06	8 weeks	7	2842	94.73	6to8	No	Bitch	Yes	FN	Under 6 months			Has not had, or sired, puppies	48	43	30	1.43333	Aunder1.5	1.6	1.0ls1.8	3	Kennel Club Assured Breeder	0	1	0	0	0	0	0	0	0	0	0	0	Yes	No	0
721	I agree	UK: England, Scotland, Wales, N. Ireland	UK	Mini Smooth	5.4	MSH	2013-10-24	Over 12 weeks	1	466	15.53	0to2	No	Dog	Yes	MN	2			Has not had, or sired, puppies	36	35	22.5	1.55556	1.5-1.7	1.6	1.0ls1.8	3	Commercial breeder (advertises and sells multiple breeds)	0	0	0	0	0	0	1	0	0	0	0	0	Don't know	No	0
949	I agree	Australia	Australia	Mini Smooth	6	MSH	2013-06-30	8 weeks	1	602	20.07	0to2	No	Bitch	Yes	FN	Under 6 months			Has not had, or sired, puppies	40	40	25	1.6	1.5-1.7	1.6	1.0ls1.8	3	Friends litter	0	0	0	0	1	0	0	0	0	0	0	0	No	No	0
1403	I agree	UK: England, Scotland, Wales, N. Ireland	UK	Wire	8	SWH	2013-01-27	9-10 weeks	2	738	24.6	2to4	No	Bitch	No	FE	Not neutered			Has not had, or sired, puppies	53	41	33	1.24242	Aunder1.5	1.60606	1.0ls1.8	3	Hobby breeder (this was their 1st litter)	0	0	0	0	1	0	0	0	0	0	0	0	Yes	No	0
1929	I agree	UK: England, Scotland, Wales, N. Ireland	UK	Long	14	SLH	2012-09-26	9-10 weeks	2	859	28.63	2to4	No	Dog	Yes	MN	6-12 months			Has not had, or sired, puppies	53	46	33	1.39394	Aunder1.5	1.60606	1.0ls1.8	3	Kennel Club Assured Breeder	0	1	0	0	0	0	0	0	0	0	0	0	Yes	No	0
1250	I agree	Australia	Australia	Mini Long	7	MLH	2006-03-18	Over 12 weeks	9	3263	108.77	8to10	No	Bitch	Yes	FN	6			Has not had, or sired, puppies	45	38	28	1.35714	Aunder1.5	1.60714	1.0ls1.8	4	Show breeder	0	0	0	1	0	0	0	0	0	0	0	0	No	No	0
1251	I agree	Australia	Australia	Mini Long	7	MLH	2006-03-18	Over 12 weeks	9	3263	108.77	8to10	No	Bitch	Yes	FN	6			Has not had, or sired, puppies	45	38	28	1.35714	Aunder1.5	1.60714	1.0ls1.8	4	Show breeder	0	0	0	1	0	0	0	0	0	0	0	0	No	No	0
2030	I agree	UK: England, Scotland, Wales, N. Ireland	UK	Mini Smooth	Missing	MSH	2013-07-01	9-10 weeks	1	581	19.37	0to2	No	Bitch	Yes	FN	6-12 months			Has not had, or sired, puppies	37	33	23	1.43478	Aunder1.5	1.6087	1.0ls1.8	3	Hobby breeder (they have bred before or since)	0	0	0	0	0	1	0	0	0	0	0	0	Yes	No	0
1256	I agree	Australia	Australia	Mini Smooth	7	MSH	2009-11-05	Less than 8 weeks old	5	1936	64.53	4to6	No	Dog	No	ME	Not neutered			Has not had, or sired, puppies	42	37	26	1.42308	Aunder1.5	1.61538	1.0ls1.8	3	Hobby breeder (they have bred before or since)	0	0	0	0	0	1	0	0	0	0	0	0	No	No	0
1030	I agree	Australia	Australia	Mini Smooth	6.1	MSH	2009-04-16	9-10 weeks	5	2112	70.4	4to6	No	Bitch	Yes	FN	6-12 months			Has not had, or sired, puppies	47	42	29	1.44828	Aunder1.5	1.62069	1.0ls1.8	3	Show breeder	0	0	0	1	0	0	0	0	0	0	0	0	No	No	0
1980	I agree	Australia	Australia	Smooth	15.1	SSH	2010-02-17	Over 12 weeks	5	1804	60.13	4to6	No	Dog	Yes	MN	6-12 months			Has not had, or sired, puppies	60	42	37	1.13514	Aunder1.5	1.62162	1.0ls1.8	3	Show breeder	0	0	0	1	0	0	0	0	0	0	0	0	No	No	0
1981	I agree	Australia	Australia	Smooth	15.1	SSH	2010-02-17	Over 12 weeks	5	1804	60.13	4to6	No	Dog	Yes	MN	6-12 months			Has not had, or sired, puppies	60	42	37	1.13514	Aunder1.5	1.62162	1.0ls1.8	3	Show breeder	0	0	0	1	0	0	0	0	0	0	0	0	No	No	0
1982	I agree	Australia	Australia	Smooth	15.1	SSH	2010-02-17	Over 12 weeks	5	1804	60.13	4to6	No	Dog	Yes	MN	6-12 months			Has not had, or sired, puppies	60	42	37	1.13514	Aunder1.5	1.62162	1.0ls1.8	3	Show breeder	0	0	0	1	0	0	0	0	0	0	0	0	No	No	0
476	I agree	Jersey, CI	Channel Islands	Mini Smooth	5	MSH	2013-05-27	9-10 weeks	1	617	20.57	0to2	No	Bitch	Yes	FN	1 Year			Has not had, or sired, puppies	39	31	24	1.29167	Aunder1.5	1.625	1.0ls1.8	1	Kennel Club Assured Breeder	0	1	0	0	0	0	0	0	0	0	0	0	Yes	No	0
1096	I agree	Australia	Australia	Smooth	6.4	SSH	2014-02-23	Over 12 weeks	1	360	12	0to2	No	Dog	Yes	MN	Under 6 months			Has not had, or sired, puppies	39	34	24	1.41667	Aunder1.5	1.625	1.0ls1.8	3	I got this Dachshund from a Rescue organisation	0	0	0	0	0	0	0	0	0	1	0	0	No	No	0
2005	I agree	UK: England, Scotland, Wales, N. Ireland	UK	Mini Smooth	16.6	MSH	2014-11-01	Less than 8 weeks old	0	85	2.83	0to2	Yes	Dog	No	ME	Not neutered			Has not had, or sired, puppies	26	24	16	1.5	1.5-1.7	1.625	1.0ls1.8	3	Kennel Club Assured Breeder	0	1	0	0	0	0	0	0	0	0	0	0	Yes	No	0
49	I agree	UK: England, Scotland, Wales, N. Ireland	UK	Mini Long	3.4	MLH	2009-07-18	8 weeks	5	2025	67.5	4to6	No	Bitch	Yes	FN	1 Year			Has not had, or sired, puppies	13	12	8	1.5	1.5-1.7	1.625	1.0ls1.8	3	Hobby breeder (they have bred before or since)	0	0	0	0	0	1	0	0	0	0	0	0	Yes	No	0
2018	I agree	UK: England, Scotland, Wales, N. Ireland	UK	Wire	20	SWH	2009-05-03	11-12 weeks	5	2101	70.03	4to6	No	Bitch	No	FE	Not neutered			Has not had, or sired, puppies	49	43	30	1.43333	Aunder1.5	1.63333	1.0ls1.8	3	Kennel Club Assured Breeder	0	1	0	0	0	0	0	0	0	0	0	0	Yes	No	0
1396	I agree	UK: England, Scotland, Wales, N. Ireland	UK	Mini Smooth	7.9	MSH	2009-06-10	8 weeks	5	2106	70.2	4to6	No	Bitch	Yes	FN	6-12 months			Has not had, or sired, puppies	36	27	22	1.22727	Aunder1.5	1.63636	1.0ls1.8	3	Kennel Club Assured Breeder	0	1	0	0	0	0	0	0	0	0	0	0	Yes	No	0
1928	I agree	UK: England, Scotland, Wales, N. Ireland	UK	Wire	14	SWH	2014-01-20	11-12 weeks	1	379	12.63	0to2	No	Dog	No	ME	Not neutered			Has not had, or sired, puppies	54	41	33	1.24242	Aunder1.5	1.63636	1.0ls1.8	3	Show breeder	0	0	0	1	0	0	0	0	0	0	0	0	Yes	No	0
629	I agree	Isle of Man	UK	Mini Smooth	5.1	MSH	2013-12-12	9-10 weeks	1	418	13.93	0to2	No	Dog	No	ME	Not neutered			Has not had, or sired, puppies	36	30	22	1.36364	Aunder1.5	1.63636	1.0ls1.8	3	Breed Club member, Hobby breeder (this was their 1st litter)	0	0	1	0	1	0	0	0	0	0	0	0	Yes	No	0
229	I agree	UK: England, Scotland, Wales, N. Ireland	UK	Mini Smooth	4.4	MSH	2012-12-31	9-10 weeks	2	752	25.07	2to4	No	Bitch	Yes	FN	2			Has not had, or sired, puppies	36	30	22	1.36364	Aunder1.5	1.63636	1.0ls1.8	3	Kennel Club Assured Breeder	0	1	0	0	0	0	0	0	0	0	0	0	Yes	No	0
46	I agree	UK: England, Scotland, Wales, N. Ireland	UK	Mini Wire	3.3	MWH	2010-04-17	8 weeks	4	1741	58.03	4to6	No	Dog	Yes	MN	6-12 months			Has not had, or sired, puppies	36	30	22	1.36364	Aunder1.5	1.63636	1.0ls1.8	3	Hobby breeder (this was their 1st litter)	0	0	0	0	1	0	0	0	0	0	0	0	Yes	No	0
376	I agree	UK: England, Scotland, Wales, N. Ireland	UK	Smooth	4.65	SSH	2010-09-18	9-10 weeks	4	1602	53.4	4to6	No	Bitch	Yes	FN	1 Year			Has not had, or sired, puppies	36	32	22	1.45455	Aunder1.5	1.63636	1.0ls1.8	3	Kennel Club Assured Breeder, Show breeder	0	1	0	1	0	0	0	0	0	0	0	0	Yes	No	0
1933	I agree	UK: England, Scotland, Wales, N. Ireland	UK	Long	14	SLH	2009-02-05	9-10 weeks	6	2191	73.03	6to8	No	Bitch	Yes	FN	1 Year			Has not had, or sired, puppies	54	51	33	1.54545	1.5-1.7	1.63636	1.0ls1.8	3	Hobby breeder (this was their 1st litter)	0	0	0	0	1	0	0	0	0	0	0	0	Yes	No	0
1124	I agree	UK: England, Scotland, Wales, N. Ireland	UK	Mini Wire	6.5	MWH	2011-09-19	9-10 weeks	3	1233	41.1	2to4	No	Dog	No	ME	Not neutered			Has not had, or sired, puppies	41	35	25	1.4	Aunder1.5	1.64	1.0ls1.8	3	Kennel Club Assured Breeder	0	1	0	0	0	0	0	0	0	0	0	0	Yes	No	0
933	I agree	UK: England, Scotland, Wales, N. Ireland	UK	Mini Smooth	6	MSH	2012-08-22	9-10 weeks	2	895	29.83	2to4	No	Bitch	No	FE	Not neutered			Has not had, or sired, puppies	41	36	25	1.44	Aunder1.5	1.64	1.0ls1.8	3	Hobby breeder (they have bred before or since)	0	0	0	0	0	1	0	0	0	0	0	0	Yes	No	0
701	I agree	UK: England, Scotland, Wales, N. Ireland	UK	Mini Smooth	5.3	MSH	2012-01-25	9-10 weeks	3	1098	36.6	2to4	No	Dog	Yes	MN	Under 6 months			Has not had, or sired, puppies	41	38	25	1.52	1.5-1.7	1.64	1.0ls1.8	3	Don't know / can't remember	0	0	0	0	0	0	0	0	0	0	0	0	Yes	No	0
1121	I agree	USA	USA	Mini Long	6.5	MLH	2009-07-27	9-10 weeks	5	2022	67.4	4to6	No	Bitch	Yes	FN	6-12 months			Has not had, or sired, puppies	50	40.64	30.48	1.33333	Aunder1.5	1.64042	1.0ls1.8	3	Hobby breeder (this was their 1st litter)	0	0	0	0	1	0	0	0	0	0	0	0	No	No	0
1352	I agree	UK: England, Scotland, Wales, N. Ireland	UK	Mini Long	7.5	MLH	2000-03-18	8 weeks	15	5455	181.83	over10	No	Dog	Yes	MN	9			Has not had, or sired, puppies	46	40.5	28	1.44643	Aunder1.5	1.64286	1.0ls1.8	3	Kennel Club Assured Breeder	0	1	0	0	0	0	0	0	0	0	0	0	Yes	No	0
1410	I agree	UK: England, Scotland, Wales, N. Ireland	UK	Wire	8	SWH	2012-11-20	9-10 weeks	2	813	27.1	2to4	No	Bitch	No	FE	Not neutered			Has not had, or sired, puppies	46	44	28	1.57143	1.5-1.7	1.64286	1.0ls1.8	2	Hobby breeder (they have bred before or since)	0	0	0	0	0	1	0	0	0	0	0	0	Yes	No	0
53	I agree	UK: England, Scotland, Wales, N. Ireland	UK	Mini Smooth	3.5	MSH	2014-09-01	9-10 weeks	0	157	5.23	0to2	Yes	Bitch	No	FE	Not neutered			Has not had, or sired, puppies	33	26	20	1.3	Aunder1.5	1.65	1.0ls1.8	2	Hobby breeder (this was their 1st litter)	0	0	0	0	1	0	0	0	0	0	0	0	Yes	No	0
1261	I agree	UK: England, Scotland, Wales, N. Ireland	UK	Mini Wire	7	MWH	2012-03-17	11-12 weeks	3	1052	35.07	2to4	No	Dog	Yes	MN	1 Year			Has not had, or sired, puppies	33	29	20	1.45	Aunder1.5	1.65	1.0ls1.8	3	Kennel Club Assured Breeder	0	1	0	0	0	0	0	0	0	0	0	0	Yes	No	0
1262	I agree	UK: England, Scotland, Wales, N. Ireland	UK	Mini Wire	7	MWH	2012-03-17	11-12 weeks	3	1052	35.07	2to4	No	Dog	Yes	MN	1 Year			Has not had, or sired, puppies	33	29	20	1.45	Aunder1.5	1.65	1.0ls1.8	3	Kennel Club Assured Breeder	0	1	0	0	0	0	0	0	0	0	0	0	Yes	No	0
762	I agree	UK: England, Scotland, Wales, N. Ireland	UK	Mini Smooth	5.5	MSH	2012-06-01	11-12 weeks	2	977	32.57	2to4	No	Dog	No	ME	Not neutered			Has not had, or sired, puppies	33	30	20	1.5	1.5-1.7	1.65	1.0ls1.8	4	Kennel Club Assured Breeder	0	1	0	0	0	0	0	0	0	0	0	0	Yes	No	0
114	I agree	UK: England, Scotland, Wales, N. Ireland	UK	Mini Smooth	4	MSH	2012-05-12	8 weeks	2	996	33.2	2to4	No	Bitch	Yes	FN	6-12 months			Has not had, or sired, puppies	33	31	20	1.55	1.5-1.7	1.65	1.0ls1.8	3	Hobby breeder (they have bred before or since)	0	0	0	0	0	1	0	0	0	0	0	0	Yes	No	0
1052	I agree	UK: England, Scotland, Wales, N. Ireland	UK	Wire	6.2	SWH	2013-02-27	9-10 weeks	2	705	23.5	0to2	No	Dog	Yes	MN	6-12 months			Has not had, or sired, puppies	38	35	23	1.52174	1.5-1.7	1.65217	1.0ls1.8	3	Hobby breeder (this was their 1st litter)	0	0	0	0	1	0	0	0	0	0	0	0	Yes	No	0
750	I agree	UK: England, Scotland, Wales, N. Ireland	UK	Mini Smooth	5.5	MSH	2012-08-21	8 weeks	2	895	29.83	2to4	No	Dog	No	ME	Not neutered			Has not had, or sired, puppies	43	33	26	1.26923	Aunder1.5	1.65385	1.0ls1.8	3	Breed Club member	0	0	1	0	0	0	0	0	0	0	0	0	Yes	No	0
929	I agree	Australia	Australia	Mini Long	6	MLH	2008-11-18	Missing	6	2287	76.23	6to8	No	Bitch	Yes	FN	4			Has not had, or sired, puppies	43	35	26	1.34615	Aunder1.5	1.65385	1.0ls1.8	4	Show breeder	0	0	0	1	0	0	0	0	0	0	0	0	No	No	0
1355	I agree	UK: England, Scotland, Wales, N. Ireland	UK	Wire	7.5	SWH	2012-06-30	8 weeks	2	947	31.57	2to4	No	Bitch	No	FE	Not neutered			Has not had, or sired, puppies	48	43	29	1.48276	Aunder1.5	1.65517	1.0ls1.8	2	Hobby breeder (they have bred before or since)	0	0	0	0	0	1	0	0	0	0	0	0	Yes	No	0
1630	I agree	UK: England, Scotland, Wales, N. Ireland	UK	Wire	10.2	SWH	2011-11-11	9-10 weeks	3	1182	39.4	2to4	No	Bitch	Yes	FN	1 Year			Has not had, or sired, puppies	48	59	29	2.03448	over1.9	1.65517	1.0ls1.8	3	Hobby breeder (they have bred before or since)	0	0	0	0	0	1	0	0	0	0	0	0	Yes	No	0
52	I agree	Europe	Europe	Mini Smooth	3.5	MSH	2013-04-06	9-10 weeks	1	658	21.93	0to2	No	Bitch	No	FE	Not neutered			Has not had, or sired, puppies	50	35	30	1.16667	Aunder1.5	1.66667	1.0ls1.8	2	Kennel Club Assured Breeder, Breed Club member, Show breeder	0	1	1	1	0	0	0	0	0	0	0	0	No	No	0
1691	I agree	UK: England, Scotland, Wales, N. Ireland	UK	Wire	11	SWH	2012-08-10	9-10 weeks	2	906	30.2	2to4	No	Dog	Yes	MN	6-12 months			Has not had, or sired, puppies	50	38	30	1.26667	Aunder1.5	1.66667	1.0ls1.8	3	Kennel Club Assured Breeder	0	1	0	0	0	0	0	0	0	0	0	0	Yes	No	0
1693	I agree	Australia	Australia	Smooth	11	SSH	2011-12-17	11-12 weeks	3	1132	37.73	2to4	No	Bitch	Yes	FN	Under 6 months			Has not had, or sired, puppies	45	35	27	1.2963	Aunder1.5	1.66667	1.0ls1.8	3	Kennel Club Assured Breeder, Breed Club member, Show breeder	0	1	1	1	0	0	0	0	0	0	0	0	No	No	0
1966	I agree	Australia	Australia	Long	15	SLH	2013-08-28	11-12 weeks	1	523	17.43	0to2	No	Dog	Yes	MN	1 Year			Has not had, or sired, puppies	65	52	39	1.33333	Aunder1.5	1.66667	1.0ls1.8	3	Kennel Club Assured Breeder	0	1	0	0	0	0	0	0	0	0	0	0	No	No	0
1404	I agree	UK: England, Scotland, Wales, N. Ireland	UK	Mini Wire	8	MWH	2012-04-18	9-10 weeks	2	1021	34.03	2to4	No	Bitch	Yes	FN	6-12 months			Has not had, or sired, puppies	40	33	24	1.375	Aunder1.5	1.66667	1.0ls1.8	3	Kennel Club Assured Breeder	0	1	0	0	0	0	0	0	0	0	0	0	Yes	No	0
106	I agree	UK: England, Scotland, Wales, N. Ireland	UK	Mini Wire	4	MWH	2013-06-27	11-12 weeks	1	639	21.3	0to2	No	Bitch	Yes	FN	6-12 months			Has not had, or sired, puppies	30	25	18	1.38889	Aunder1.5	1.66667	1.0ls1.8	3	Kennel Club Assured Breeder	0	1	0	0	0	0	0	0	0	0	0	0	Yes	No	0
1498	I agree	Australia	Australia	Mini Smooth	8.8	MSH	2010-05-01	8 weeks	4	1793	59.77	4to6	No	Dog	Yes	MN	6-12 months			Has not had, or sired, puppies	45	38	27	1.40741	Aunder1.5	1.66667	1.0ls1.8	4	Puppy Farm (you may not have realised this at the time)	0	0	0	0	0	0	0	1	0	0	0	0	No	No	0
757	I agree	UK: England, Scotland, Wales, N. Ireland	UK	Mini Long	5.5	MLH	2011-01-18	11-12 weeks	4	1476	49.2	4to6	No	Dog	Yes	MN	2			Has not had, or sired, puppies	40	34	24	1.41667	Aunder1.5	1.66667	1.0ls1.8	Missing	Breed Club member	0	0	1	0	0	0	0	0	0	0	0	0	Yes	No	0
2006	I agree	UK: England, Scotland, Wales, N. Ireland	UK	Wire	17	SWH	2002-03-27	Less than 8 weeks old	13	4703	156.77	over10	No	Dog	Yes	MN	Under 6 months			Has not had, or sired, puppies	55	47	33	1.42424	Aunder1.5	1.66667	1.0ls1.8	2	Show breeder	0	0	0	1	0	0	0	0	0	0	0	0	Yes	No	0
202	I agree	UK: England, Scotland, Wales, N. Ireland	UK	Mini Long	4.3	MLH	2013-10-20	I bred this dog & have owned it from birth	1	494	16.47	0to2	No	Bitch	No	FE	Not neutered			Has not had, or sired, puppies	35	30	21	1.42857	Aunder1.5	1.66667	1.0ls1.8	1	I bred this Dachshund myself	1	0	0	0	0	0	0	0	0	0	0	0	Yes	No	0
1569	I agree	UK: England, Scotland, Wales, N. Ireland	UK	Smooth	10	SSH	2004-08-07	8 weeks	10	3844	128.13	over10	No	Bitch	Yes	FN	1 Year			Has not had, or sired, puppies	50	43	30	1.43333	Aunder1.5	1.66667	1.0ls1.8	3	Kennel Club Assured Breeder	0	1	0	0	0	0	0	0	0	0	0	0	Yes	No	0
1931	I agree	UK: England, Scotland, Wales, N. Ireland	UK	Wire	14	SWH	2014-01-26	8 weeks	1	375	12.5	0to2	No	Bitch	No	FE	Not neutered			Has not had, or sired, puppies	55	48	33	1.45455	Aunder1.5	1.66667	1.0ls1.8	3	Breed Club member, Hobby breeder (this was their 1st litter)	0	0	1	0	1	0	0	0	0	0	0	0	Yes	No	0
510	I agree	UK: England, Scotland, Wales, N. Ireland	UK	Mini Wire	5	MWH	2011-04-11	9-10 weeks	3	1393	46.43	2to4	No	Dog	Yes	MN	6-12 months			Has not had, or sired, puppies	35	33	21	1.57143	1.5-1.7	1.66667	1.0ls1.8	3	Kennel Club Assured Breeder	0	1	0	0	0	0	0	0	0	0	0	0	Yes	No	0
1965	I agree	USA	USA	Smooth	15	SSH	2014-05-16	8 weeks	0	263	8.77	0to2	Yes	Dog	Yes	MN	6-12 months			Has not had, or sired, puppies	51	Missing	30.5	Missing	Missing	1.67213	1.0ls1.8	3	Missing.0	Missing	Missing	Missing	Missing	Missing	Missing	Missing	Missing	Missing	Missing	Missing	Missing	No	No	0
1839	I agree	UK: England, Scotland, Wales, N. Ireland	UK	Smooth	12.4	SSH	2013-08-05	9-10 weeks	1	572	19.07	0to2	No	Dog	Yes	MN	6-12 months			Has not had, or sired, puppies	57	44	34	1.29412	Aunder1.5	1.67647	1.0ls1.8	3	Kennel Club Assured Breeder, Breed Club member, Show breeder	0	1	1	1	0	0	0	0	0	0	0	0	Yes	No	0
1503	I agree	UK: England, Scotland, Wales, N. Ireland	UK	Smooth	9	SSH	2013-02-16	11-12 weeks	2	710	23.67	0to2	No	Dog	Yes	MN	6-12 months			Has not had, or sired, puppies	47	37	28	1.32143	Aunder1.5	1.67857	1.0ls1.8	3	Puppy Farm (you may not have realised this at the time)	0	0	0	0	0	0	0	1	0	0	0	0	No	No	0
696	I agree	Australia	Australia	Mini Long	5.3	MLH	2013-11-27	Over 12 weeks	1	425	14.17	0to2	No	Dog	Yes	MN	6-12 months			Has not had, or sired, puppies	42	34	25	1.36	Aunder1.5	1.68	1.0ls1.8	2	Kennel Club Assured Breeder	0	1	0	0	0	0	0	0	0	0	0	0	No	No	0
1349	I agree	UK: England, Scotland, Wales, N. Ireland	UK	Mini Smooth	7.45	MSH	2012-03-03	Less than 8 weeks old	3	1067	35.57	2to4	No	Bitch	Yes	FN	1 Year			Has not had, or sired, puppies	42	35	25	1.4	Aunder1.5	1.68	1.0ls1.8	3	Commercial breeder (advertises and sells multiple breeds)	0	0	0	0	0	0	1	0	0	0	0	0	Yes	No	0
257	I agree	UK: England, Scotland, Wales, N. Ireland	UK	Mini Wire	4.5	MWH	2011-12-08	8 weeks	3	1152	38.4	2to4	No	Bitch	Yes	FN	1 Year			Has not had, or sired, puppies	37	32	22	1.45455	Aunder1.5	1.68182	1.0ls1.8	5	Kennel Club Assured Breeder	0	1	0	0	0	0	0	0	0	0	0	0	Yes	No	0
869	I agree	UK: England, Scotland, Wales, N. Ireland	UK	Mini Smooth	5.7	MSH	2013-09-18	8 weeks	1	502	16.73	0to2	No	Dog	Yes	MN	6-12 months			Has not had, or sired, puppies	37	33	22	1.5	1.5-1.7	1.68182	1.0ls1.8	3	Kennel Club Assured Breeder	0	1	0	0	0	0	0	0	0	0	0	0	Yes	No	0
10	I agree	UK: England, Scotland, Wales, N. Ireland	UK	Mini Long	2.3	MLH	2014-12-21	8 weeks	0	62	2.07	0to2	Yes	Dog	No	ME	Not neutered			Has not had, or sired, puppies	32	26	19	1.36842	Aunder1.5	1.68421	1.0ls1.8	3	Breed Club member	0	0	1	0	0	0	0	0	0	0	0	0	Yes	No	0
215	I agree	UK: England, Scotland, Wales, N. Ireland	UK	Mini Long	4.3	MLH	2011-01-26	8 weeks	4	1495	49.83	4to6	No	Bitch	No	FE	Not neutered			Has not had, or sired, puppies	32	35	19	1.84211	1.7-1.9	1.68421	1.0ls1.8	3	Hobby breeder (they have bred before or since)	0	0	0	0	0	1	0	0	0	0	0	0	Yes	No	0
752	I agree	Australia	Australia	Mini Smooth	5.5	MSH	2011-08-02	8 weeks	3	1270	42.33	2to4	No	Bitch	Yes	FN	Under 6 months			Has not had, or sired, puppies	44	35	26	1.34615	Aunder1.5	1.69231	1.0ls1.8	3	Pet Shop	0	0	0	0	0	0	0	0	1	0	0	0	No	No	0
1157	I agree	Australia	Australia	Smooth	6.5	SSH	2011-05-03	8 weeks	3	1387	46.23	2to4	No	Bitch	Yes	FN	6-12 months			Has not had, or sired, puppies	44	46	26	1.76923	1.7-1.9	1.69231	1.0ls1.8	3	Hobby breeder (they have bred before or since)	0	0	0	0	0	1	0	0	0	0	0	0	No	No	0
509	I agree	UK: England, Scotland, Wales, N. Ireland	UK	Mini Smooth	5	MSH	2013-10-26	Over 12 weeks	1	464	15.47	0to2	No	Dog	No	ME	Not neutered			Has not had, or sired, puppies	39	36	23	1.56522	1.5-1.7	1.69565	1.0ls1.8	3	Rescue	0	0	0	0	0	0	0	0	0	1	0	0	Yes	No	0
548	I agree	UK: England, Scotland, Wales, N. Ireland	UK	Mini Wire	5	MWH	2012-04-06	11-12 weeks	2	1027	34.23	2to4	No	Bitch	No	FE	Not neutered			Has not had, or sired, puppies	39	40	23	1.73913	1.7-1.9	1.69565	1.0ls1.8	3	Kennel Club Assured Breeder	0	1	0	0	0	0	0	0	0	0	0	0	Yes	No	0
19	I agree	UK: England, Scotland, Wales, N. Ireland	UK	Mini Smooth	2.6	MSH	2014-10-20	8 weeks	0	108	3.6	0to2	Yes	Bitch	No	FE	Not neutered			Has not had, or sired, puppies	34	30	20	1.5	1.5-1.7	1.7	1.0ls1.8	3	Kennel Club Assured Breeder	0	1	0	0	0	0	0	0	0	0	0	0	Yes	Don't know	2
1910	I agree	UK: England, Scotland, Wales, N. Ireland	UK	Smooth	13.2	SSH	2009-01-05	9-10 weeks	6	2219	73.97	6to8	No	Dog	Yes	MN	6-12 months			Has not had, or sired, puppies	51	46	30	1.53333	1.5-1.7	1.7	1.0ls1.8	3	Breed Club member	0	0	1	0	0	0	0	0	0	0	0	0	Yes	No	0
1043	I agree	UK: England, Scotland, Wales, N. Ireland	UK	Mini Wire	6.14	MWH	2012-10-09	8 weeks	2	846	28.2	2to4	No	Dog	No	ME	Not neutered			Has not had, or sired, puppies	40	35	23.5	1.48936	Aunder1.5	1.70213	1.0ls1.8	3	Breed Club member, Hobby breeder (they have bred before or since)	0	0	1	0	0	1	0	0	0	0	0	0	Yes	No	0
1695	I agree	UK: England, Scotland, Wales, N. Ireland	UK	Wire	11	SWH	2007-10-04	8 weeks	7	2678	89.27	6to8	No	Dog	Yes	MN	6-12 months			Has not had, or sired, puppies	63	50	37	1.35135	Aunder1.5	1.7027	1.0ls1.8	3	Breed Club member	0	0	1	0	0	0	0	0	0	0	0	0	Yes	No	0
868	I agree	UK: England, Scotland, Wales, N. Ireland	UK	Mini Smooth	5.7	MSH	2012-09-05	Over 12 weeks	2	880	29.33	2to4	No	Dog	Yes	MN	1 Year			Has not had, or sired, puppies	41	34	24	1.41667	Aunder1.5	1.70833	1.0ls1.8	3	Kennel Club Assured Breeder, Show breeder	0	1	0	1	0	0	0	0	0	0	0	0	Yes	No	0
1055	I agree	UK: England, Scotland, Wales, N. Ireland	UK	Mini Smooth	6.2	MSH	2013-11-26	11-12 weeks	1	488	16.27	0to2	No	Bitch	Yes	FN	6-12 months			Has not had, or sired, puppies	41	38	24	1.58333	1.5-1.7	1.70833	1.0ls1.8	3	Hobby breeder (this was their 1st litter)	0	0	0	0	1	0	0	0	0	0	0	0	Yes	No	0
623	I agree	UK: England, Scotland, Wales, N. Ireland	UK	Mini Wire	5.04	MWH	2010-01-29	Over 12 weeks	5	1831	61.03	4to6	No	Dog	Yes	MN	Under 6 months			Has not had, or sired, puppies	41	45	24	1.875	1.7-1.9	1.70833	1.0ls1.8	3	I got this Dachshund from a Rescue organisation	0	0	0	0	0	0	0	0	0	1	0	0	Yes	No	0
1954	I agree	Alfie spent 3.5 years in India with us.	India	Smooth	14.5	SSH	2006-05-02	8 weeks	8	3198	106.6	8to10	No	Dog	Yes	MN	1 Year			Has not had, or sired, puppies	53	42	31	1.35484	Aunder1.5	1.70968	1.0ls1.8	3	Kennel Club Assured Breeder	0	1	0	0	0	0	0	0	0	0	0	0	Yes	No	0
1956	I agree	UK: England, Scotland, Wales, N. Ireland	UK	Long	14.5	SLH	2011-07-02	11-12 weeks	3	1312	43.73	2to4	No	Dog	No	ME	Not neutered			Has not had, or sired, puppies	65	58	38	1.52632	1.5-1.7	1.71053	1.0ls1.8	3	Kennel Club Assured Breeder	0	1	0	0	0	0	0	0	0	0	0	0	Yes	No	0
1558	I agree	Australia	Australia	Smooth	9.8	SSH	2009-10-11	11-12 weeks	5	1933	64.43	4to6	No	Dog	Yes	MN	6-12 months			Has not had, or sired, puppies	48	36	28	1.28571	Aunder1.5	1.71429	1.0ls1.8	2	Pet Shop	0	0	0	0	0	0	0	0	1	0	0	0	No	No	0
1772	I agree	Europe	Europe	Wire	11.65	SWH	2011-02-03	11-12 weeks	4	1463	48.77	4to6	No	Bitch	Yes	FN	6-12 months			Has not had, or sired, puppies	60	48	35	1.37143	Aunder1.5	1.71429	1.0ls1.8	3	Kennel Club Assured Breeder	0	1	0	0	0	0	0	0	0	0	0	0	Yes	No	0
1575	I agree	UK: England, Scotland, Wales, N. Ireland	UK	Wire	10	SWH	2014-03-20	I bred this dog & have owned it from birth	1	319	10.63	0to2	Yes	Bitch	No	FE	Not neutered			Has not had, or sired, puppies	48	43	28	1.53571	1.5-1.7	1.71429	1.0ls1.8	3	I bred this Dachshund myself	1	0	0	0	0	0	0	0	0	0	0	0	Yes	No	0
1701	I agree	UK: England, Scotland, Wales, N. Ireland	UK	Smooth	11	SSH	2013-04-06	8 weeks	1	667	22.23	0to2	No	Dog	Yes	MN	6-12 months			Has not had, or sired, puppies	48	43	28	1.53571	1.5-1.7	1.71429	1.0ls1.8	3	Kennel Club Assured Breeder	0	1	0	0	0	0	0	0	0	0	0	0	Yes	No	0
1702	I agree	UK: England, Scotland, Wales, N. Ireland	UK	Smooth	11	SSH	2013-04-06	8 weeks	1	667	22.23	0to2	No	Dog	Yes	MN	6-12 months			Has not had, or sired, puppies	48	43	28	1.53571	1.5-1.7	1.71429	1.0ls1.8	3	Kennel Club Assured Breeder	0	1	0	0	0	0	0	0	0	0	0	0	Yes	No	0
210	I agree	UK: England, Scotland, Wales, N. Ireland	UK	Mini Wire	4.3	MWH	2013-09-15	11-12 weeks	1	494	16.47	0to2	No	Dog	Yes	MN	1 Year			Has not had, or sired, puppies	36	33	21	1.57143	1.5-1.7	1.71429	1.0ls1.8	2	Kennel Club Assured Breeder, Breed Club member	0	1	1	0	0	0	0	0	0	0	0	0	Yes	No	0
524	I agree	UK: England, Scotland, Wales, N. Ireland	UK	Mini Smooth	5	MSH	2013-01-05	8 weeks	2	758	25.27	2to4	No	Bitch	Yes	FN	Under 6 months			Has not had, or sired, puppies	36	34	21	1.61905	1.5-1.7	1.71429	1.0ls1.8	3	Kennel Club Assured Breeder	0	1	0	0	0	0	0	0	0	0	0	0	Yes	No	0
525	I agree	UK: England, Scotland, Wales, N. Ireland	UK	Mini Smooth	5	MSH	2013-01-05	8 weeks	2	758	25.27	2to4	No	Bitch	Yes	FN	Under 6 months			Has not had, or sired, puppies	36	34	21	1.61905	1.5-1.7	1.71429	1.0ls1.8	3	Kennel Club Assured Breeder	0	1	0	0	0	0	0	0	0	0	0	0	Yes	No	0
523	I agree	UK: England, Scotland, Wales, N. Ireland	UK	Mini Smooth	5	MSH	2012-05-20	8 weeks	2	988	32.93	2to4	No	Dog	Yes	MN	1 Year			Has not had, or sired, puppies	36	34	21	1.61905	1.5-1.7	1.71429	1.0ls1.8	3	Kennel Club Assured Breeder	0	1	0	0	0	0	0	0	0	0	0	0	Yes	No	0
1890	I agree	UK: England, Scotland, Wales, N. Ireland	UK	Wire	13	SWH	2009-02-28	I bred this dog & have owned it from birth	6	2165	72.17	6to8	No	Bitch	No	FE	Not neutered			Has not had, or sired, puppies	48	46	28	1.64286	1.5-1.7	1.71429	1.0ls1.8	3	I bred this Dachshund myself	1	0	0	0	0	0	0	0	0	0	0	0	Yes	No	0
1107	I agree	UK: England, Scotland, Wales, N. Ireland	UK	Smooth	6.4	SSH	2014-05-18	8 weeks	0	260	8.67	0to2	Yes	Dog	No	ME	Not neutered			Has not had, or sired, puppies	42	46	24.5	1.87755	1.7-1.9	1.71429	1.0ls1.8	3	Kennel Club Assured Breeder	0	1	0	0	0	0	0	0	0	0	0	0	Yes	No	0
1873	I agree	Australia	Australia	Smooth	12.8	SSH	2010-12-21	9-10 weeks	4	1512	50.4	4to6	No	Dog	Yes	MN	Under 6 months			Has not had, or sired, puppies	55	45	32	1.40625	Aunder1.5	1.71875	1.0ls1.8	3	Kennel Club Assured Breeder	0	1	0	0	0	0	0	0	0	0	0	0	No	No	0
478	I agree	UK: England, Scotland, Wales, N. Ireland	UK	Mini Smooth	5	MSH	2009-09-06	9-10 weeks	5	1979	65.97	4to6	No	Dog	Yes	MN	6-12 months			Has not had, or sired, puppies	43	34	25	1.36	Aunder1.5	1.72	1.0ls1.8	3	Kennel Club Assured Breeder	0	1	0	0	0	0	0	0	0	0	0	0	Yes	No	0
1237	I agree	Australia	Australia	Mini Smooth	6.9	MSH	2009-06-29	8 weeks	5	2093	69.77	4to6	No	Dog	Yes	MN	6-12 months			Has not had, or sired, puppies	43	37	25	1.48	Aunder1.5	1.72	1.0ls1.8	3	Breed Club member	0	0	1	0	0	0	0	0	0	0	0	0	No	No	0
772	I agree	UK: England, Scotland, Wales, N. Ireland	UK	Mini Smooth	5.5	MSH	2013-08-15	8 weeks	1	536	17.87	0to2	No	Dog	No	ME	Not neutered			Has not had, or sired, puppies	43	40	25	1.6	1.5-1.7	1.72	1.0ls1.8	3	Commercial breeder (advertises and sells multiple breeds)	0	0	0	0	0	0	1	0	0	0	0	0	Yes	Don't know	2
501	I agree	UK: England, Scotland, Wales, N. Ireland	UK	Mini Wire	5	MWH	2012-11-03	8 weeks	2	830	27.67	2to4	No	Dog	Yes	MN	1 Year			Has not had, or sired, puppies	37	33	21.5	1.53488	1.5-1.7	1.72093	1.0ls1.8	3	Kennel Club Assured Breeder, Breed Club member, Show breeder	0	1	1	1	0	0	0	0	0	0	0	0	Yes	No	0
1078	I agree	UK: England, Scotland, Wales, N. Ireland	UK	Mini Smooth	6.3	MSH	2013-07-16	9-10 weeks	1	572	19.07	0to2	No	Bitch	No	FE	Not neutered			Has not had, or sired, puppies	31	26	18	1.44444	Aunder1.5	1.72222	1.0ls1.8	2	Hobby breeder (they have bred before or since)	0	0	0	0	0	1	0	0	0	0	0	0	Yes	No	0
1254	I agree	UK: England, Scotland, Wales, N. Ireland	UK	Mini Smooth	7	MSH	2011-03-22	Less than 8 weeks old	4	1413	47.1	2to4	No	Dog	No	ME	Not neutered			Has not had, or sired, puppies	50	41	29	1.41379	Aunder1.5	1.72414	1.0ls1.8	3	Hobby breeder (they have bred before or since)	0	0	0	0	0	1	0	0	0	0	0	0	Yes	No	0
1255	I agree	UK: England, Scotland, Wales, N. Ireland	UK	Mini Smooth	7	MSH	2011-03-22	Less than 8 weeks old	4	1413	47.1	2to4	No	Dog	No	ME	Not neutered			Has not had, or sired, puppies	50	41	29	1.41379	Aunder1.5	1.72414	1.0ls1.8	3	Hobby breeder (they have bred before or since)	0	0	0	0	0	1	0	0	0	0	0	0	Yes	No	0
1785	I agree	UK: England, Scotland, Wales, N. Ireland	UK	Wire	12	SWH	2003-09-25	Over 12 weeks	11	4154	138.47	over10	No	Dog	No	ME	Not neutered			Has not had, or sired, puppies	50	45	29	1.55172	1.5-1.7	1.72414	1.0ls1.8	3	Kennel Club Assured Breeder, Breed Club member, Show breeder	0	1	1	1	0	0	0	0	0	0	0	0	Yes	No	0
182	I agree	UK: England, Scotland, Wales, N. Ireland	UK	Mini Smooth	4.2	MSH	2014-02-10	8 weeks	1	346	11.53	0to2	Yes	Dog	Yes	MN	Under 6 months			Has not had, or sired, puppies	38	29	22	1.31818	Aunder1.5	1.72727	1.0ls1.8	3	Kennel Club Assured Breeder	0	1	0	0	0	0	0	0	0	0	0	0	Yes	No	0
931	I agree	Australia	Australia	Mini Long	6	MLH	2012-12-12	9-10 weeks	2	773	25.77	2to4	No	Dog	Yes	MN	6-12 months			Has not had, or sired, puppies	38	31	22	1.40909	Aunder1.5	1.72727	1.0ls1.8	3	Hobby breeder (they have bred before or since)	0	0	0	0	0	1	0	0	0	0	0	0	No	No	0
656	I agree	UK: England, Scotland, Wales, N. Ireland	UK	Mini Long	5.2	MLH	2012-07-15	11-12 weeks	2	934	31.13	2to4	No	Dog	Yes	MN	Under 6 months			Has not had, or sired, puppies	38	31	22	1.40909	Aunder1.5	1.72727	1.0ls1.8	3	Hobby breeder (they have bred before or since)	0	0	0	0	0	1	0	0	0	0	0	0	Yes	No	0
934	I agree	UK: England, Scotland, Wales, N. Ireland	UK	Mini Smooth	6	MSH	2013-01-05	Less than 8 weeks old	2	800	26.67	2to4	No	Dog	No	ME	Not neutered			Has not had, or sired, puppies	38	32	22	1.45455	Aunder1.5	1.72727	1.0ls1.8	3	Hobby breeder (they have bred before or since)	0	0	0	0	0	1	0	0	0	0	0	0	Yes	No	0
258	I agree	UK: England, Scotland, Wales, N. Ireland	UK	Mini Wire	4.5	MWH	2011-07-26	9-10 weeks	3	1289	42.97	2to4	No	Bitch	Yes	FN	Under 6 months			Has not had, or sired, puppies	38	32	22	1.45455	Aunder1.5	1.72727	1.0ls1.8	3	Kennel Club Assured Breeder, Show breeder	0	1	0	1	0	0	0	0	0	0	0	0	Yes	No	0
186	I agree	UK: England, Scotland, Wales, N. Ireland	UK	Mini Smooth	4.2	MSH	2013-10-13	Less than 8 weeks old	1	477	15.9	0to2	No	Bitch	Yes	FN	6-12 months			Has not had, or sired, puppies	38	33	22	1.5	1.5-1.7	1.72727	1.0ls1.8	3	Kennel Club Assured Breeder	0	1	0	0	0	0	0	0	0	0	0	0	Yes	Don't know	2
1129	I agree	UK: England, Scotland, Wales, N. Ireland	UK	Mini Smooth	6.5	MSH	2009-12-31	Over 12 weeks	5	1859	61.97	4to6	No	Dog	Yes	MN	6-12 months			Has not had, or sired, puppies	38	34	22	1.54545	1.5-1.7	1.72727	1.0ls1.8	3	Kennel Club Assured Breeder	0	1	0	0	0	0	0	0	0	0	0	0	Yes	No	0
1199	I agree	Europe	Europe	Mini Wire	6.7	MWH	2013-03-03	8 weeks	2	701	23.37	0to2	No	Bitch	Yes	FN	6-12 months			Has not had, or sired, puppies	38	35	22	1.59091	1.5-1.7	1.72727	1.0ls1.8	3	Kennel Club Assured Breeder	0	1	0	0	0	0	0	0	0	0	0	0	Yes	No	0
211	I agree	UK: England, Scotland, Wales, N. Ireland	UK	Mini Smooth	4.3	MSH	2014-07-20	8 weeks	0	199	6.63	0to2	Yes	Bitch	No	FE	Not neutered			Has not had, or sired, puppies	38	37	22	1.68182	1.5-1.7	1.72727	1.0ls1.8	2	Kennel Club Assured Breeder	0	1	0	0	0	0	0	0	0	0	0	0	Yes	No	0
1168	I agree	UK: England, Scotland, Wales, N. Ireland	UK	Mini Long	6.5	MLH	2012-06-15	8 weeks	2	967	32.23	2to4	No	Dog	No	ME	Not neutered			Has not had, or sired, puppies	38	43	22	1.95455	over1.9	1.72727	1.0ls1.8	3	Hobby breeder (they have bred before or since)	0	0	0	0	0	1	0	0	0	0	0	0	Yes	No	0
1499	I agree	UK: England, Scotland, Wales, N. Ireland	UK	Wire	8.8	SWH	2012-05-09	8 weeks	2	1000	33.33	2to4	No	Dog	No	ME	Not neutered			Has not had, or sired, puppies	45	39	26	1.5	1.5-1.7	1.73077	1.0ls1.8	2	Hobby breeder (this was their 1st litter)	0	0	0	0	1	0	0	0	0	0	0	0	Yes	No	0
1993	I agree	UK: England, Scotland, Wales, N. Ireland	UK	Wire	16	SWH	2012-01-09	8 weeks	3	1121	37.37	2to4	No	Dog	No	ME	Not neutered			Has not had, or sired, puppies	52	46	30	1.53333	1.5-1.7	1.73333	1.0ls1.8	3	Kennel Club Assured Breeder	0	1	0	0	0	0	0	0	0	0	0	0	Yes	No	0
1147	I agree	Australia	Australia	Mini Smooth	6.5	MSH	2012-08-10	11-12 weeks	2	924	30.8	2to4	No	Bitch	Yes	FN	Under 6 months			Has not had, or sired, puppies	33	32	19	1.68421	1.5-1.7	1.73684	1.0ls1.8	3	Kennel Club Assured Breeder, Show breeder	0	1	0	1	0	0	0	0	0	0	0	0	No	No	0
631	I agree	UK: England, Scotland, Wales, N. Ireland	UK	Mini Wire	5.1	MWH	2014-04-21	11-12 weeks	0	333	11.1	0to2	Yes	Dog	No	ME	Not neutered			Has not had, or sired, puppies	36.5	31	21	1.47619	Aunder1.5	1.7381	1.0ls1.8	2	Breed Club member, Show breeder	0	0	1	1	0	0	0	0	0	0	0	0	Yes	No	0
185	I agree	UK: England, Scotland, Wales, N. Ireland	UK	Mini Smooth	4.2	MSH	2013-04-24	11-12 weeks	1	650	21.67	0to2	No	Bitch	Yes	FN	6-12 months			Has not had, or sired, puppies	40	32	23	1.3913	Aunder1.5	1.73913	1.0ls1.8	3	Kennel Club Assured Breeder	0	1	0	0	0	0	0	0	0	0	0	0	Yes	No	0
716	I agree	UK: England, Scotland, Wales, N. Ireland	UK	Mini Smooth	5.4	MSH	2014-06-01	8 weeks	0	246	8.2	0to2	No	Bitch	No	FE	Not neutered			Has not had, or sired, puppies	40	34	23	1.47826	Aunder1.5	1.73913	1.0ls1.8	4	Breed Club member, Hobby breeder (they have bred before or since)	0	0	1	0	0	1	0	0	0	0	0	0	Yes	No	0
270	I agree	UK: England, Scotland, Wales, N. Ireland	UK	Mini Wire	4.5	MWH	2014-01-10	8 weeks	1	393	13.1	0to2	No	Dog	Yes	MN	6-12 months			Has not had, or sired, puppies	40	35	23	1.52174	1.5-1.7	1.73913	1.0ls1.8	2	Kennel Club Assured Breeder	0	1	0	0	0	0	0	0	0	0	0	0	Yes	Don't know	2
87	I agree	UK: England, Scotland, Wales, N. Ireland	UK	Mini Smooth	3.8	MSH	2013-06-27	8 weeks	1	589	19.63	0to2	No	Bitch	No	FE	Not neutered			Has not had, or sired, puppies	40	35	23	1.52174	1.5-1.7	1.73913	1.0ls1.8	3	Kennel Club Assured Breeder	0	1	0	0	0	0	0	0	0	0	0	0	Yes	No	0
272	I agree	UK: England, Scotland, Wales, N. Ireland	UK	Mini Long	4.5	MLH	2004-08-08	11-12 weeks	10	3831	127.7	over10	No	Dog	Yes	MN	2			Has not had, or sired, puppies	40	35	23	1.52174	1.5-1.7	1.73913	1.0ls1.8	1	Harrods pet department	0	0	0	0	0	0	0	0	1	0	0	0	Yes	No	0
1316	I agree	UK: England, Scotland, Wales, N. Ireland	UK	Mini Smooth	7.1	MSH	2010-09-04	8 weeks	4	1612	53.73	4to6	No	Bitch	Yes	FN	1 Year			Has not had, or sired, puppies	40	36	23	1.56522	1.5-1.7	1.73913	1.0ls1.8	3	Hobby breeder (they have bred before or since)	0	0	0	0	0	1	0	0	0	0	0	0	Yes	No	0
776	I agree	UK: England, Scotland, Wales, N. Ireland	UK	Mini Smooth	5.5	MSH	2013-11-04	8 weeks	1	455	15.17	0to2	No	Dog	No	ME	Not neutered			Has not had, or sired, puppies	40	37	23	1.6087	1.5-1.7	1.73913	1.0ls1.8	3	Kennel Club Assured Breeder	0	1	0	0	0	0	0	0	0	0	0	0	Yes	No	0
521	I agree	UK: England, Scotland, Wales, N. Ireland	UK	Mini Smooth	5	MSH	2013-06-02	9-10 weeks	1	610	20.33	0to2	No	Dog	No	ME	Not neutered			Has not had, or sired, puppies	40	37	23	1.6087	1.5-1.7	1.73913	1.0ls1.8	2	Kennel Club Assured Breeder	0	1	0	0	0	0	0	0	0	0	0	0	Yes	No	0
536	I agree	Australia	Australia	Mini Smooth	5	MSH	2014-03-14	8 weeks	1	374	12.47	0to2	No	Bitch	Yes	FN	6-12 months			Has not had, or sired, puppies	40	39	23	1.69565	1.5-1.7	1.73913	1.0ls1.8	3	Don't know / can't remember	0	0	0	0	0	0	0	0	0	0	0	0	No	No	0
1397	I agree	Australia	Australia	Mini Smooth	7.9	MSH	2012-06-21	Less than 8 weeks old	2	1005	33.5	2to4	No	Dog	Yes	MN	6-12 months			Has not had, or sired, puppies	47	35	27	1.2963	Aunder1.5	1.74074	1.0ls1.8	3	Hobby breeder (this was their 1st litter)	0	0	0	0	1	0	0	0	0	0	0	0	No	No	0
377	I agree	Australia	Australia	Mini Smooth	4.7	MSH	2014-07-11	9-10 weeks	0	198	6.6	0to2	Yes	Dog	Yes	MN	6-12 months			Has not had, or sired, puppies	47	36	27	1.33333	Aunder1.5	1.74074	1.0ls1.8	3	Kennel Club Assured Breeder, Breed Club member, Show breeder	0	1	1	1	0	0	0	0	0	0	0	0	No	No	0
1955	I agree	UK: England, Scotland, Wales, N. Ireland	UK	Wire	14.5	SWH	2010-05-01	8 weeks	4	1742	58.07	4to6	No	Bitch	Yes	FN	6-12 months			Has not had, or sired, puppies	54	47	31	1.51613	1.5-1.7	1.74194	1.0ls1.8	3	Show breeder	0	0	0	1	0	0	0	0	0	0	0	0	Yes	No	0
867	I agree	UK: England, Scotland, Wales, N. Ireland	UK	Mini Long	5.7	MLH	2000-01-20	Over 12 weeks	15	5497	183.23	over10	No	Dog	Yes	MN	7			Has not had, or sired, puppies	42	33	24	1.375	Aunder1.5	1.75	1.0ls1.8	3	I got this Dachshund from a Rescue organisation	0	0	0	0	0	0	0	0	0	1	0	0	Don't know	No	0
659	I agree	UK: England, Scotland, Wales, N. Ireland	UK	Mini Smooth	5.2	MSH	2013-02-09	8 weeks	2	726	24.2	2to4	No	Bitch	No	FE	Not neutered			Has not had, or sired, puppies	42	35	24	1.45833	Aunder1.5	1.75	1.0ls1.8	3	Kennel Club Assured Breeder	0	1	0	0	0	0	0	0	0	0	0	0	Yes	No	0
78	I agree	UK: England, Scotland, Wales, N. Ireland	UK	Mini Wire	3.7	MWH	2012-12-22	11-12 weeks	2	781	26.03	2to4	No	Dog	No	ME	Not neutered			Has not had, or sired, puppies	42	35	24	1.45833	Aunder1.5	1.75	1.0ls1.8	2	Kennel Club Assured Breeder	0	1	0	0	0	0	0	0	0	0	0	0	Yes	No	0
167	I agree	UK: England, Scotland, Wales, N. Ireland	UK	Mini Smooth	4.1	MSH	2014-08-21	9-10 weeks	0	172	5.73	0to2	Yes	Dog	No	ME	Not neutered			Has not had, or sired, puppies	35	30	20	1.5	1.5-1.7	1.75	1.0ls1.8	3	Hobby breeder (this was their 1st litter)	0	0	0	0	1	0	0	0	0	0	0	0	Yes	No	0
264	I agree	UK: England, Scotland, Wales, N. Ireland	UK	Mini Smooth	4.5	MSH	2014-08-12	9-10 weeks	0	174	5.8	0to2	Yes	Dog	No	ME	Not neutered			Has not had, or sired, puppies	35	30	20	1.5	1.5-1.7	1.75	1.0ls1.8	3	Hobby breeder (they have bred before or since)	0	0	0	0	0	1	0	0	0	0	0	0	Yes	No	0
203	I agree	UK: England, Scotland, Wales, N. Ireland	UK	Mini Smooth	4.3	MSH	2014-03-30	9-10 weeks	1	328	10.93	0to2	Yes	Bitch	Yes	FN	6-12 months			Has not had, or sired, puppies	35	30	20	1.5	1.5-1.7	1.75	1.0ls1.8	3	Kennel Club Assured Breeder	0	1	0	0	0	0	0	0	0	0	0	0	Yes	No	0
265	I agree	UK: England, Scotland, Wales, N. Ireland	UK	Mini Smooth	4.5	MSH	2013-03-10	8 weeks	2	694	23.13	0to2	No	Bitch	Yes	FN	6-12 months			Has not had, or sired, puppies	35	30	20	1.5	1.5-1.7	1.75	1.0ls1.8	2	Kennel Club Assured Breeder	0	1	0	0	0	0	0	0	0	0	0	0	Yes	No	0
940	I agree	Australia	Australia	Mini Smooth	6	MSH	2012-11-02	Less than 8 weeks old	2	843	28.1	2to4	No	Dog	Yes	MN	6-12 months			Has not had, or sired, puppies	42	36	24	1.5	1.5-1.7	1.75	1.0ls1.8	3	Commercial breeder (advertises and sells multiple breeds)	0	0	0	0	0	0	1	0	0	0	0	0	Don't know	No	0
494	I agree	USA	USA	Mini Smooth	5	MSH	2004-04-10	9-10 weeks	10	3942	131.4	over10	No	Bitch	Yes	FN	Under 6 months			Has not had, or sired, puppies	42	36	24	1.5	1.5-1.7	1.75	1.0ls1.8	3	Hobby breeder (they have bred before or since)	0	0	0	0	0	1	0	0	0	0	0	0	No	No	0
2012	I agree	UK: England, Scotland, Wales, N. Ireland	UK	Long	17.9	SLH	2011-04-06	9-10 weeks	3	1398	46.6	2to4	No	Dog	Yes	MN	Under 6 months			Has not had, or sired, puppies	56	49	32	1.53125	1.5-1.7	1.75	1.0ls1.8	3	Kennel Club Assured Breeder	0	1	0	0	0	0	0	0	0	0	0	0	Yes	No	0
407	I agree	UK: England, Scotland, Wales, N. Ireland	UK	Mini Wire	4.8	MWH	2014-07-26	9-10 weeks	0	192	6.4	0to2	Yes	Dog	No	ME	Under 6 months			Has not had, or sired, puppies	42	37	24	1.54167	1.5-1.7	1.75	1.0ls1.8	3	Kennel Club Assured Breeder	0	1	0	0	0	0	0	0	0	0	0	0	Yes	No	0
381	I agree	Australia	Australia	Mini Smooth	4.7	MSH	2014-07-05	8 weeks	0	212	7.07	0to2	Yes	Dog	No	ME	Not neutered			Has not had, or sired, puppies	42	37	24	1.54167	1.5-1.7	1.75	1.0ls1.8	3	Show breeder	0	0	0	1	0	0	0	0	0	0	0	0	No	No	0
40	I agree	Australia	Australia	Mini Smooth	3.2	MSH	2014-02-13	Less than 8 weeks old	1	374	12.47	0to2	No	Bitch	Yes	FN	6-12 months			Has not had, or sired, puppies	35	31	20	1.55	1.5-1.7	1.75	1.0ls1.8	3	Hobby breeder (this was their 1st litter)	0	0	0	0	1	0	0	0	0	0	0	0	No	No	0
668	I agree	UK: England, Scotland, Wales, N. Ireland	UK	Mini Wire	5.2	MWH	2013-10-28	Over 12 weeks	1	464	15.47	0to2	Yes	Dog	No	ME	Not neutered			Has not had, or sired, puppies	42	38	24	1.58333	1.5-1.7	1.75	1.0ls1.8	3	Kennel Club Assured Breeder, Breed Club member, Show breeder, Hobby breeder (they have bred before or since)	0	1	1	1	0	1	0	0	0	0	0	0	Yes	No	0
889	I agree	UK: England, Scotland, Wales, N. Ireland	UK	Mini Wire	5.8	MWH	2013-12-16	11-12 weeks	1	414	13.8	0to2	No	Bitch	No	FE	Not neutered			Has not had, or sired, puppies	42	40	24	1.66667	1.5-1.7	1.75	1.0ls1.8	3	Kennel Club Assured Breeder	0	1	0	0	0	0	0	0	0	0	0	0	Yes	No	0
961	I agree	UK: England, Scotland, Wales, N. Ireland	UK	Mini Wire	6	MWH	2013-08-20	11-12 weeks	1	531	17.7	0to2	No	Dog	Yes	MN	6-12 months			Has not had, or sired, puppies	42	40	24	1.66667	1.5-1.7	1.75	1.0ls1.8	3	Kennel Club Assured Breeder	0	1	0	0	0	0	0	0	0	0	0	0	Yes	No	0
971	I agree	UK: England, Scotland, Wales, N. Ireland	UK	Mini Smooth	6	MSH	2013-07-01	9-10 weeks	1	581	19.37	0to2	No	Dog	Yes	MN	6-12 months			Has not had, or sired, puppies	35	34	20	1.7	1.5-1.7	1.75	1.0ls1.8	3	Kennel Club Assured Breeder	0	1	0	0	0	0	0	0	0	0	0	0	Yes	No	0
312	I agree	UK: England, Scotland, Wales, N. Ireland	UK	Mini Long	4.5	MLH	2013-11-27	9-10 weeks	1	432	14.4	0to2	No	Dog	No	ME	Not neutered			Has not had, or sired, puppies	35	38	20	1.9	1.7-1.9	1.75	1.0ls1.8	2	Kennel Club Assured Breeder	0	1	0	0	0	0	0	0	0	0	0	0	Yes	No	0
1132	I agree	UK: England, Scotland, Wales, N. Ireland	UK	Mini Smooth	6.5	MSH	2008-10-02	8 weeks	6	2316	77.2	6to8	No	Bitch	Yes	FN	1 Year			Has not had, or sired, puppies	36	32	20.5	1.56098	1.5-1.7	1.7561	1.0ls1.8	3	Kennel Club Assured Breeder	0	1	0	0	0	0	0	0	0	0	0	0	Yes	No	0
1709	I agree	UK: England, Scotland, Wales, N. Ireland	UK	Long	11	SLH	2010-11-11	11-12 weeks	4	1563	52.1	4to6	No	Bitch	Yes	FN	6-12 months			Has not had, or sired, puppies	58	54	33	1.63636	1.5-1.7	1.75758	1.0ls1.8	3	Hobby breeder (they have bred before or since)	0	0	0	0	0	1	0	0	0	0	0	0	Yes	No	0
930	I agree	UK: England, Scotland, Wales, N. Ireland	UK	Mini Wire	6	MWH	2012-05-11	11-12 weeks	2	997	33.23	2to4	No	Dog	No	ME	Not neutered			Has not had, or sired, puppies	44	34	25	1.36	Aunder1.5	1.76	1.0ls1.8	3	Kennel Club Assured Breeder	0	1	0	0	0	0	0	0	0	0	0	0	Yes	No	0
756	I agree	UK: England, Scotland, Wales, N. Ireland	UK	Mini Wire	5.5	MWH	2012-08-04	11-12 weeks	2	913	30.43	2to4	No	Bitch	No	FE	Not neutered			Has not had, or sired, puppies	44	35	25	1.4	Aunder1.5	1.76	1.0ls1.8	3	Kennel Club Assured Breeder, Breed Club member	0	1	1	0	0	0	0	0	0	0	0	0	Yes	No	0
1253	I agree	Bermuda	Bermuda	Smooth	7	SSH	2011-05-24	8 weeks	3	1368	45.6	2to4	No	Bitch	Yes	FN	6-12 months			Has not had, or sired, puppies	44	35	25	1.4	Aunder1.5	1.76	1.0ls1.8	3	Hobby breeder (they have bred before or since)	0	0	0	0	0	1	0	0	0	0	0	0	No	No	0
487	I agree	UK: England, Scotland, Wales, N. Ireland	UK	Mini Wire	5	MWH	2013-02-19	11-12 weeks	2	713	23.77	0to2	No	Dog	No	ME	Not neutered			Has not had, or sired, puppies	44	36	25	1.44	Aunder1.5	1.76	1.0ls1.8	3	Show breeder	0	0	0	1	0	0	0	0	0	0	0	0	Yes	No	0
506	I agree	UK: England, Scotland, Wales, N. Ireland	UK	Wire	5	SWH	2011-02-22	8 weeks	4	1443	48.1	4to6	No	Dog	No	ME	Not neutered			Has not had, or sired, puppies	44	39	25	1.56	1.5-1.7	1.76	1.0ls1.8	2	Kennel Club Assured Breeder	0	1	0	0	0	0	0	0	0	0	0	0	Yes	No	0
1062	I agree	Australia	Australia	Mini Long	6.2	MLH	2013-06-30	8 weeks	1	602	20.07	0to2	No	Bitch	Yes	FN	6-12 months			Has not had, or sired, puppies	44	44	25	1.76	1.7-1.9	1.76	1.0ls1.8	3	Hobby breeder (they have bred before or since)	0	0	0	0	0	1	0	0	0	0	0	0	No	No	0
936	I agree	UK: England, Scotland, Wales, N. Ireland	UK	Mini Smooth	6	MSH	2012-03-02	11-12 weeks	3	1067	35.57	2to4	No	Bitch	Yes	FN	6-12 months			Has not had, or sired, puppies	37	31	21	1.47619	Aunder1.5	1.7619	1.0ls1.8	3	Kennel Club Assured Breeder	0	1	0	0	0	0	0	0	0	0	0	0	Yes	No	0
498	I agree	Australia	Australia	Mini Smooth	5	MSH	2010-07-01	11-12 weeks	4	1725	57.5	4to6	No	Dog	Yes	MN	6-12 months			Has not had, or sired, puppies	37	32	21	1.52381	1.5-1.7	1.7619	1.0ls1.8	3	Hobby breeder (they have bred before or since)	0	0	0	0	0	1	0	0	0	0	0	0	No	Don't know	2
1097	I agree	UK: England, Scotland, Wales, N. Ireland	UK	Mini Wire	6.4	MWH	2007-10-17	8 weeks	7	2666	88.87	6to8	No	Dog	Yes	MN	6			Has not had, or sired, puppies	37	32	21	1.52381	1.5-1.7	1.7619	1.0ls1.8	3	Kennel Club Assured Breeder	0	1	0	0	0	0	0	0	0	0	0	0	Yes	No	0
665	I agree	UK: England, Scotland, Wales, N. Ireland	UK	Mini Smooth	5.2	MSH	2008-06-21	11-12 weeks	6	2422	80.73	6to8	No	Dog	Yes	MN	Under 6 months			Has not had, or sired, puppies	37	33	21	1.57143	1.5-1.7	1.7619	1.0ls1.8	3	Kennel Club Assured Breeder	0	1	0	0	0	0	0	0	0	0	0	0	Yes	No	0
777	I agree	UK: England, Scotland, Wales, N. Ireland	UK	Mini Wire	5.5	MWH	2005-04-10	9-10 weeks	9	3589	119.63	8to10	No	Dog	Yes	MN	1 Year			Has not had, or sired, puppies	37	34	21	1.61905	1.5-1.7	1.7619	1.0ls1.8	2	Kennel Club Assured Breeder	0	1	0	0	0	0	0	0	0	0	0	0	Yes	No	0
27	I agree	UK: England, Scotland, Wales, N. Ireland	UK	Mini Smooth	3	MSH	2014-10-02	8 weeks	0	126	4.2	0to2	Yes	Bitch	No	FE	Not neutered			Has not had, or sired, puppies	30	25	17	1.47059	Aunder1.5	1.76471	1.0ls1.8	Missing	Hobby breeder (they have bred before or since)	0	0	0	0	0	1	0	0	0	0	0	0	Yes	No	0
1824	I agree	UK: England, Scotland, Wales, N. Ireland	UK	Wire	12.2	SWH	2009-05-16	9-10 weeks	5	2090	69.67	4to6	No	Dog	No	ME	Not neutered			Has not had, or sired, puppies	53	42	30	1.4	Aunder1.5	1.76667	1.0ls1.8	3	Kennel Club Assured Breeder, Also breeder is FCI registered. This is far more important for me as it concerns working dogs that have to pass specific working tests in Europe. No such equivalent exists in the UK.	0	1	0	0	0	0	0	0	0	0	0	0	Yes	No	0
1826	I agree	UK: England, Scotland, Wales, N. Ireland	UK	Smooth	12.2	SSH	2011-08-28	8 weeks	3	1254	41.8	2to4	No	Dog	No	ME	Not neutered			Has not had, or sired, puppies	53	45	30	1.5	1.5-1.7	1.76667	1.0ls1.8	3	Breed Club member	0	0	1	0	0	0	0	0	0	0	0	0	Missing	No	0
1580	I agree	UK: England, Scotland, Wales, N. Ireland	UK	Wire	10	SWH	2010-12-29	8 weeks	4	1510	50.33	4to6	No	Dog	Yes	MN	6-12 months			Has not had, or sired, puppies	53	48	30	1.6	1.5-1.7	1.76667	1.0ls1.8	3	Kennel Club Assured Breeder	0	1	0	0	0	0	0	0	0	0	0	0	Yes	No	0
1549	I agree	UK: England, Scotland, Wales, N. Ireland	UK	Wire	9.5	SWH	2000-04-12	8 weeks	14	5401	180.03	over10	No	Bitch	Yes	FN	1 Year			Has not had, or sired, puppies	53	50	30	1.66667	1.5-1.7	1.76667	1.0ls1.8	3	Kennel Club Assured Breeder	0	1	0	0	0	0	0	0	0	0	0	0	Yes	No	0
1401	I agree	UK: England, Scotland, Wales, N. Ireland	UK	Wire	8	SWH	2014-05-23	Over 12 weeks	0	298	9.93	0to2	Yes	Bitch	No	FE	Not neutered			Has not had, or sired, puppies	46	32	26	1.23077	Aunder1.5	1.76923	1.0ls1.8	3	Breed Club member, Show breeder, I imported this Dachshund to the UK	0	0	1	1	0	0	0	0	0	0	1	0	No	No	0
751	I agree	Australia	Australia	Mini Smooth	5.5	MSH	2010-01-30	11-12 weeks	5	1884	62.8	4to6	No	Bitch	Yes	FN	6-12 months			Has not had, or sired, puppies	46	33	26	1.26923	Aunder1.5	1.76923	1.0ls1.8	4	Breed Club member	0	0	1	0	0	0	0	0	0	0	0	0	No	No	0
1405	I agree	UK: England, Scotland, Wales, N. Ireland	UK	Mini Smooth	8	MSH	2010-09-26	8 weeks	4	1599	53.3	4to6	No	Dog	No	ME	Not neutered			Has not had, or sired, puppies	46	36	26	1.38462	Aunder1.5	1.76923	1.0ls1.8	3	Kennel Club Assured Breeder	0	1	0	0	0	0	0	0	0	0	0	0	Yes	No	0
1240	I agree	Australia	Australia	Mini Smooth	6.9	MSH	2009-11-04	11-12 weeks	5	1909	63.63	4to6	No	Bitch	Yes	FN	2			Has not had, or sired, puppies	46	42	26	1.61538	1.5-1.7	1.76923	1.0ls1.8	1	I got this Dachshund from a Rescue organisation	0	0	0	0	0	0	0	0	0	1	0	0	No	No	0
26	I agree	UK: England, Scotland, Wales, N. Ireland	UK	Mini Smooth	3	MSH	2013-10-26	11-12 weeks	1	467	15.57	0to2	No	Bitch	Yes	FN	1 Year			Has not had, or sired, puppies	39	31	22	1.40909	Aunder1.5	1.77273	1.0ls1.8	3	Kennel Club Assured Breeder	0	1	0	0	0	0	0	0	0	0	0	0	Yes	No	0
660	I agree	UK: England, Scotland, Wales, N. Ireland	UK	Mini Smooth	5.2	MSH	2013-04-11	9-10 weeks	1	663	22.1	0to2	No	Dog	Yes	MN	6-12 months			Has not had, or sired, puppies	39	33	22	1.5	1.5-1.7	1.77273	1.0ls1.8	3	Kennel Club Assured Breeder	0	1	0	0	0	0	0	0	0	0	0	0	Yes	No	0
495	I agree	UK: England, Scotland, Wales, N. Ireland	UK	Mini Long	5	MLH	2012-10-19	8 weeks	2	845	28.17	2to4	No	Dog	No	ME	Not neutered			Has not had, or sired, puppies	39	33	22	1.5	1.5-1.7	1.77273	1.0ls1.8	3	Kennel Club Assured Breeder	0	1	0	0	0	0	0	0	0	0	0	0	Yes	No	0
187	I agree	Switzerland	Europe	Mini Long	4.2	MLH	2012-05-22	8 weeks	2	987	32.9	2to4	No	Dog	Yes	MN	6-12 months			Has not had, or sired, puppies	39	33	22	1.5	1.5-1.7	1.77273	1.0ls1.8	2	Breed Club member, Don't know / can't remember	0	0	1	0	0	0	0	0	0	0	0	0	Yes	No	0
403	I agree	UK: England, Scotland, Wales, N. Ireland	UK	Mini Smooth	4.8	MSH	2009-02-08	Less than 8 weeks old	6	2186	72.87	6to8	No	Dog	Yes	MN	Under 6 months			Has not had, or sired, puppies	39	33	22	1.5	1.5-1.7	1.77273	1.0ls1.8	3	Kennel Club Assured Breeder	0	1	0	0	0	0	0	0	0	0	0	0	Missing	No	0
204	I agree	UK: England, Scotland, Wales, N. Ireland	UK	Mini Wire	4.3	MWH	2008-08-13	9-10 weeks	6	2373	79.1	6to8	No	Bitch	Yes	FN	4			Has not had, or sired, puppies	39	33	22	1.5	1.5-1.7	1.77273	1.0ls1.8	3	Kennel Club Assured Breeder	0	1	0	0	0	0	0	0	0	0	0	0	Yes	No	0
1053	I agree	UK: England, Scotland, Wales, N. Ireland	UK	Mini Wire	6.2	MWH	2013-05-12	9-10 weeks	1	681	22.7	0to2	No	Dog	No	ME	Not neutered			Has not had, or sired, puppies	39	34	22	1.54545	1.5-1.7	1.77273	1.0ls1.8	3	Hobby breeder (they have bred before or since)	0	0	0	0	0	1	0	0	0	0	0	0	Yes	No	0
844	I agree	UK: England, Scotland, Wales, N. Ireland	UK	Mini Smooth	5.6	MSH	2013-02-02	11-12 weeks	2	731	24.37	2to4	No	Dog	No	ME	Not neutered			Has not had, or sired, puppies	39	35	22	1.59091	1.5-1.7	1.77273	1.0ls1.8	3	Kennel Club Assured Breeder	0	1	0	0	0	0	0	0	0	0	0	0	Yes	No	0
516	I agree	UK: England, Scotland, Wales, N. Ireland	UK	Mini Long	5	MLH	2009-03-26	9-10 weeks	6	2139	71.3	4to6	No	Bitch	Yes	FN	2			Has not had, or sired, puppies	39	35	22	1.59091	1.5-1.7	1.77273	1.0ls1.8	3	Kennel Club Assured Breeder	0	1	0	0	0	0	0	0	0	0	0	0	Yes	No	0
1143	I agree	UK: England, Scotland, Wales, N. Ireland	UK	Mini Smooth	6.5	MSH	2011-11-24	Over 12 weeks	3	1167	38.9	2to4	No	Bitch	Yes	FN	6-12 months			Has not had, or sired, puppies	39	36	22	1.63636	1.5-1.7	1.77273	1.0ls1.8	3	Kennel Club Assured Breeder	0	1	0	0	0	0	0	0	0	0	0	0	Yes	No	0
1321	I agree	UK: England, Scotland, Wales, N. Ireland	UK	Mini Wire	7.2	MWH	2004-03-25	8 weeks	11	3955	131.83	over10	No	Bitch	Yes	FN	Under 6 months			Has not had, or sired, puppies	39	36	22	1.63636	1.5-1.7	1.77273	1.0ls1.8	3	Hobby breeder (they have bred before or since)	0	0	0	0	0	1	0	0	0	0	0	0	Yes	No	0
1646	I agree	UK: England, Scotland, Wales, N. Ireland	UK	Wire	10.5	SWH	2013-07-08	Over 12 weeks	1	574	19.13	0to2	No	Bitch	No	FE	Not neutered			Has not had, or sired, puppies	48	39	27	1.44444	Aunder1.5	1.77778	1.0ls1.8	3	I imported this Dachshund to the UK	0	0	0	0	0	0	0	0	0	0	1	0	No	No	0
505	I agree	Luxembourg	Europe	Mini Smooth	5	MSH	2011-12-20	8 weeks	3	1140	38	2to4	No	Dog	Yes	MN	6-12 months			Has not had, or sired, puppies	16	14	9	1.55556	1.5-1.7	1.77778	1.0ls1.8	3	Kennel Club Assured Breeder	0	1	0	0	0	0	0	0	0	0	0	0	Yes	No	0
1476	I agree	UK: England, Scotland, Wales, N. Ireland	UK	Mini Long	8.5	MLH	2007-07-09	8 weeks	7	2766	92.2	6to8	No	Dog	Yes	MN	6-12 months			Has not had, or sired, puppies	32	28	18	1.55556	1.5-1.7	1.77778	1.0ls1.8	3	Kennel Club Assured Breeder	0	1	0	0	0	0	0	0	0	0	0	0	Yes	No	0
284	I agree	UK: England, Scotland, Wales, N. Ireland	UK	Mini Smooth	4.5	MSH	2013-11-08	8 weeks	1	451	15.03	0to2	No	Dog	No	ME	Not neutered			Has not had, or sired, puppies	40	36	22.5	1.6	1.5-1.7	1.77778	1.0ls1.8	3	Kennel Club Assured Breeder	0	1	0	0	0	0	0	0	0	0	0	0	Yes	No	0
127	I agree	UK: England, Scotland, Wales, N. Ireland	UK	Mini Smooth	4	MSH	2010-02-04	8 weeks	5	1818	60.6	4to6	No	Bitch	Yes	FN	6-12 months			Has not had, or sired, puppies	32	30	18	1.66667	1.5-1.7	1.77778	1.0ls1.8	3	Kennel Club Assured Breeder, Show breeder, Hobby breeder (they have bred before or since)	0	1	0	1	0	1	0	0	0	0	0	0	Yes	No	0
1589	I agree	UK: England, Scotland, Wales, N. Ireland	UK	Wire	10	SWH	2008-11-17	I bred this dog & have owned it from birth	6	2274	75.8	6to8	No	Bitch	No	FE	Not neutered			Has not had, or sired, puppies	48	45	27	1.66667	1.5-1.7	1.77778	1.0ls1.8	4	I bred this Dachshund myself	1	0	0	0	0	0	0	0	0	0	0	0	Yes	No	0
354	I agree	UK: England, Scotland, Wales, N. Ireland	UK	Mini Long	4.6	MLH	2007-07-26	8 weeks	7	2748	91.6	6to8	No	Bitch	Yes	FN	6-12 months			Has not had, or sired, puppies	41	29	23	1.26087	Aunder1.5	1.78261	1.0ls1.8	3	Hobby breeder (they have bred before or since)	0	0	0	0	0	1	0	0	0	0	0	0	Yes	No	0
1027	I agree	UK: England, Scotland, Wales, N. Ireland	UK	Mini Smooth	6.05	MSH	2011-05-19	9-10 weeks	3	1355	45.17	2to4	No	Dog	No	ME	Not neutered			Has not had, or sired, puppies	41	32	23	1.3913	Aunder1.5	1.78261	1.0ls1.8	3	Kennel Club Assured Breeder, Show breeder	0	1	0	1	0	0	0	0	0	0	0	0	Yes	No	0
714	I agree	UK: England, Scotland, Wales, N. Ireland	UK	Mini Wire	5.33	MWH	2014-05-25	8 weeks	0	300	10	0to2	Yes	Bitch	No	FE	Not neutered			Has not had, or sired, puppies	41	35	23	1.52174	1.5-1.7	1.78261	1.0ls1.8	1	Kennel Club Assured Breeder	0	1	0	0	0	0	0	0	0	0	0	0	Yes	No	0
840	I agree	UK: England, Scotland, Wales, N. Ireland	UK	Mini Smooth	5.6	MSH	2011-04-04	11-12 weeks	3	1400	46.67	2to4	No	Dog	Yes	MN	6-12 months			Has not had, or sired, puppies	41	36	23	1.56522	1.5-1.7	1.78261	1.0ls1.8	3	Kennel Club Assured Breeder, Show breeder	0	1	0	1	0	0	0	0	0	0	0	0	Yes	No	0
951	I agree	Jersey Channel Islands	Channel Islands	Mini Smooth	6	MSH	2014-01-04	Less than 8 weeks old	1	421	14.03	0to2	No	Dog	Yes	MN	6-12 months			Has not had, or sired, puppies	41	37	23	1.6087	1.5-1.7	1.78261	1.0ls1.8	3	Breed Club member	0	0	1	0	0	0	0	0	0	0	0	0	Yes	No	0
1274	I agree	UK: England, Scotland, Wales, N. Ireland	UK	Mini Wire	7	MWH	2011-04-10	11-12 weeks	3	1395	46.5	2to4	No	Bitch	Yes	FN	Under 6 months			Has not had, or sired, puppies	41	37	23	1.6087	1.5-1.7	1.78261	1.0ls1.8	3	Hobby breeder (they have bred before or since)	0	0	0	0	0	1	0	0	0	0	0	0	Yes	No	0
1243	I agree	Australia	Australia	Mini Long	6.9	MLH	2013-03-13	11-12 weeks	2	711	23.7	0to2	No	Dog	Yes	MN	6-12 months			Has not had, or sired, puppies	41	39.5	23	1.71739	1.7-1.9	1.78261	1.0ls1.8	3	Kennel Club Assured Breeder, Show breeder	0	1	0	1	0	0	0	0	0	0	0	0	No	No	0
1286	I agree	UK: England, Scotland, Wales, N. Ireland	UK	Smooth	7	SSH	2012-06-10	8 weeks	2	969	32.3	2to4	No	Dog	No	ME	Not neutered			Has not had, or sired, puppies	41	40	23	1.73913	1.7-1.9	1.78261	1.0ls1.8	3	Kennel Club Assured Breeder	0	1	0	0	0	0	0	0	0	0	0	0	Yes	No	0
1560	I agree	UK: England, Scotland, Wales, N. Ireland	UK	Smooth	9.9	SSH	2014-05-08	9-10 weeks	0	270	9	0to2	Yes	Bitch	No	FE	Not neutered			Has not had, or sired, puppies	53.54	48	30	1.6	1.5-1.7	1.78467	1.0ls1.8	3	Kennel Club Assured Breeder	0	1	0	0	0	0	0	0	0	0	0	0	Yes	No	0
1879	I agree	UK: England, Scotland, Wales, N. Ireland	UK	Wire	13	SWH	2014-02-15	8 weeks	1	352	11.73	0to2	Yes	Dog	No	ME	Not neutered			Has not had, or sired, puppies	50	30	28	1.07143	Aunder1.5	1.78571	1.0ls1.8	3	Kennel Club Assured Breeder	0	1	0	0	0	0	0	0	0	0	0	0	Yes	No	0
1486	I agree	UK: England, Scotland, Wales, N. Ireland	UK	Smooth	8.6	SSH	2014-05-16	Over 12 weeks	0	252	8.4	0to2	Yes	Bitch	No	FE	Not neutered			Has not had, or sired, puppies	50	40	28	1.42857	Aunder1.5	1.78571	1.0ls1.8	3	I imported this Dachshund to the UK	0	0	0	0	0	0	0	0	0	0	1	0	No	No	0
1259	I agree	Australia	Australia	Mini Long	7	MLH	2013-02-11	Over 12 weeks	2	753	25.1	2to4	No	Dog	Yes	MN	6-12 months			Has not had, or sired, puppies	50	40	28	1.42857	Aunder1.5	1.78571	1.0ls1.8	3	Breed Club member	0	0	1	0	0	0	0	0	0	0	0	0	No	No	0
1260	I agree	UK: England, Scotland, Wales, N. Ireland	UK	Long	7	SLH	2005-09-25	I bred this dog & have owned it from birth	9	3418	113.93	8to10	No	Dog	Yes	MN	6-12 months			Has not had, or sired, puppies	25	20	14	1.42857	Aunder1.5	1.78571	1.0ls1.8	3	I bred this Dachshund myself	1	0	0	0	0	0	0	0	0	0	0	0	Yes	No	0
1543	I agree	UK: England, Scotland, Wales, N. Ireland	UK	Long	9.5	SLH	2006-01-07	9-10 weeks	9	3313	110.43	8to10	No	Bitch	Yes	FN	1 Year			Has not had, or sired, puppies	50	42	28	1.5	1.5-1.7	1.78571	1.0ls1.8	2	Breed Club member	0	0	1	0	0	0	0	0	0	0	0	0	Yes	No	0
1916	I agree	UK: England, Scotland, Wales, N. Ireland	UK	Long	13.4	SLH	2011-04-06	9-10 weeks	3	1398	46.6	2to4	No	Bitch	No	FE	Not neutered			Has not had, or sired, puppies	50	44	28	1.57143	1.5-1.7	1.78571	1.0ls1.8	3	Kennel Club Assured Breeder	0	1	0	0	0	0	0	0	0	0	0	0	Yes	No	0
901	I agree	Australia	Australia	Smooth	5.8	SSH	2014-09-13	8 weeks	0	190	6.33	0to2	Yes	Bitch	Yes	FN	6-12 months			Has not had, or sired, puppies	25	30	14	2.14286	over1.9	1.78571	1.0ls1.8	2	Hobby breeder (this was their 1st litter)	0	0	0	0	1	0	0	0	0	0	0	0	No	No	0
39	I agree	UK: England, Scotland, Wales, N. Ireland	UK	Mini Smooth	3.2	MSH	2014-10-02	8 weeks	0	123	4.1	0to2	Yes	Dog	No	ME	Not neutered			Has not had, or sired, puppies	34	28	19	1.47368	Aunder1.5	1.78947	1.0ls1.8	3	Kennel Club Assured Breeder	0	1	0	0	0	0	0	0	0	0	0	0	Yes	No	0
667	I agree	UK: England, Scotland, Wales, N. Ireland	UK	Mini Wire	5.2	MWH	2010-04-10	11-12 weeks	4	1760	58.67	4to6	No	Bitch	Yes	FN	Under 6 months			Has not had, or sired, puppies	34	30	19	1.57895	1.5-1.7	1.78947	1.0ls1.8	3	Hobby breeder (they have bred before or since)	0	0	0	0	0	1	0	0	0	0	0	0	Yes	No	0
702	I agree	UK: England, Scotland, Wales, N. Ireland	UK	Mini Smooth	5.3	MSH	2013-04-15	8 weeks	1	658	21.93	0to2	No	Bitch	No	FE	Not neutered			Has not had, or sired, puppies	34	30.5	19	1.60526	1.5-1.7	1.78947	1.0ls1.8	3	Hobby breeder (they have bred before or since)	0	0	0	0	0	1	0	0	0	0	0	0	Yes	No	0
758	I agree	Australia	Australia	Mini Long	5.5	MLH	2009-09-25	Over 12 weeks	5	1949	64.97	4to6	No	Dog	Yes	MN	2			Has not had, or sired, puppies	43	34	24	1.41667	Aunder1.5	1.79167	1.0ls1.8	3	Breed Club member	0	0	1	0	0	0	0	0	0	0	0	0	No	No	0
259	I agree	UK: England, Scotland, Wales, N. Ireland	UK	Mini Wire	4.5	MWH	2014-07-20	9-10 weeks	0	204	6.8	0to2	Yes	Bitch	No	FE	Not neutered			Has not had, or sired, puppies	43	35	24	1.45833	Aunder1.5	1.79167	1.0ls1.8	3	Show breeder	0	0	0	1	0	0	0	0	0	0	0	0	Yes	No	0
356	I agree	UK: England, Scotland, Wales, N. Ireland	UK	Mini Long	4.6	MLH	2013-09-01	Over 12 weeks	1	518	17.27	0to2	No	Bitch	No	FE	Not neutered			Has not had, or sired, puppies	43	35	24	1.45833	Aunder1.5	1.79167	1.0ls1.8	3	Kennel Club Assured Breeder	0	1	0	0	0	0	0	0	0	0	0	0	Yes	No	0
839	I agree	UK: England, Scotland, Wales, N. Ireland	UK	Mini Wire	5.6	MWH	2011-05-08	9-10 weeks	3	1407	46.9	2to4	No	Bitch	Yes	FN	2			Has not had, or sired, puppies	43	37	24	1.54167	1.5-1.7	1.79167	1.0ls1.8	3	Kennel Club Assured Breeder, Breed Club member, Show breeder	0	1	1	1	0	0	0	0	0	0	0	0	Yes	No	0
1272	I agree	UK: England, Scotland, Wales, N. Ireland	UK	Smooth	7	SSH	2012-07-10	9-10 weeks	2	937	31.23	2to4	No	Dog	No	ME	Not neutered			Has not had, or sired, puppies	43	38	24	1.58333	1.5-1.7	1.79167	1.0ls1.8	3	Kennel Club Assured Breeder	0	1	0	0	0	0	0	0	0	0	0	0	Yes	No	0
843	I agree	UK: England, Scotland, Wales, N. Ireland	UK	Mini Wire	5.6	MWH	2011-05-08	I bred this dog & have owned it from birth	3	1394	46.47	2to4	No	Dog	No	ME	Not neutered			Has not had, or sired, puppies	43	38	24	1.58333	1.5-1.7	1.79167	1.0ls1.8	3	I bred this Dachshund myself	1	0	0	0	0	0	0	0	0	0	0	0	Yes	No	0
1361	I agree	Australia	Australia	Smooth	7.5	SSH	2011-11-15	8 weeks	3	1225	40.83	2to4	No	Dog	Yes	MN	Under 6 months			Has not had, or sired, puppies	43	39	24	1.625	1.5-1.7	1.79167	1.0ls1.8	1	Commercial breeder (advertises and sells multiple breeds)	0	0	0	0	0	0	1	0	0	0	0	0	No	No	0
996	I agree	UK: England, Scotland, Wales, N. Ireland	UK	Mini Smooth	6	MSH	2013-07-12	Less than 8 weeks old	1	621	20.7	0to2	No	Dog	Yes	MN	1 Year			Has not had, or sired, puppies	43	48	24	2	over1.9	1.79167	1.0ls1.8	3	Don't know / can't remember	0	0	0	0	0	0	0	0	0	0	0	0	Yes	No	0
1934	I agree	UK: England, Scotland, Wales, N. Ireland	UK	Smooth	14	SSH	2006-06-08	11-12 weeks	8	3163	105.43	8to10	No	Dog	No	ME	Not neutered			Has not had, or sired, puppies	52	45	29	1.55172	1.5-1.7	1.7931	1.0ls1.8	3	Kennel Club Assured Breeder	0	1	0	0	0	0	0	0	0	0	0	0	Yes	No	0
1708	I agree	UK: England, Scotland, Wales, N. Ireland	UK	Wire	11	SWH	2012-08-04	Less than 8 weeks old	2	912	30.4	2to4	No	Bitch	Yes	FN	Under 6 months			Has not had, or sired, puppies	52	47	29	1.62069	1.5-1.7	1.7931	1.0ls1.8	3	Hobby breeder (they have bred before or since)	0	0	0	0	0	1	0	0	0	0	0	0	Yes	No	0
1789	I agree	UK: England, Scotland, Wales, N. Ireland	UK	Wire	12	SWH	2009-11-28	9-10 weeks	5	1892	63.07	4to6	No	Dog	Yes	MN	6-12 months			Has not had, or sired, puppies	52	47	29	1.62069	1.5-1.7	1.7931	1.0ls1.8	2	Breed Club member	0	0	1	0	0	0	0	0	0	0	0	0	Yes	No	0
1717	I agree	UK: England, Scotland, Wales, N. Ireland	UK	Long	11	SLH	2014-08-25	11-12 weeks	0	173	5.77	0to2	Yes	Bitch	No	FE	Not neutered			Has not had, or sired, puppies	52	51	29	1.75862	1.7-1.9	1.7931	1.0ls1.8	3	Kennel Club Assured Breeder	0	1	0	0	0	0	0	0	0	0	0	0	Yes	No	0
1079	I agree	UK: England, Scotland, Wales, N. Ireland	UK	Mini Wire	6.3	MWH	2014-08-06	Over 12 weeks	0	196	6.53	0to2	Yes	Dog	No	ME	Not neutered			Has not had, or sired, puppies	48.5	41	27	1.51852	1.5-1.7	1.7963	1.0ls1.8	3	Kennel Club Assured Breeder	0	1	0	0	0	0	0	0	0	0	0	0	Yes	No	0
480	I agree	UK: England, Scotland, Wales, N. Ireland	UK	Mini Smooth	5	MSH	2010-01-08	Over 12 weeks	5	1857	61.9	4to6	No	Dog	Yes	MN	3			Has not had, or sired, puppies	36	28	20	1.4	Aunder1.5	1.8	1.0ls1.8	3	Kennel Club Assured Breeder	0	1	0	0	0	0	0	0	0	0	0	0	Yes	No	0
256	I agree	UK: England, Scotland, Wales, N. Ireland	UK	Mini Smooth	4.5	MSH	2014-08-28	8 weeks	0	158	5.27	0to2	Yes	Dog	No	ME	Not neutered			Has not had, or sired, puppies	36	29	20	1.45	Aunder1.5	1.8	1.0ls1.8	Missing	Kennel Club Assured Breeder	0	1	0	0	0	0	0	0	0	0	0	0	Yes	No	0
1984	I agree	UK: England, Scotland, Wales, N. Ireland	UK	Wire	15.2	SWH	2000-07-21	8 weeks	14	5358	178.6	over10	No	Dog	No	ME	Not neutered			Has not had, or sired, puppies	54	44	30	1.46667	Aunder1.5	1.8	1.0ls1.8	3	Breed Club member	0	0	1	0	0	0	0	0	0	0	0	0	Yes	No	0
1408	I agree	UK: England, Scotland, Wales, N. Ireland	UK	Smooth	8	SSH	2013-12-28	8 weeks	1	409	13.63	0to2	No	Dog	Yes	MN	6-12 months			Has not had, or sired, puppies	45	37	25	1.48	Aunder1.5	1.8	1.0ls1.8	3	Kennel Club Assured Breeder	0	1	0	0	0	0	0	0	0	0	0	0	Yes	No	0
111	I agree	UK: England, Scotland, Wales, N. Ireland	UK	Mini Smooth	4	MSH	2013-08-01	8 weeks	1	550	18.33	0to2	No	Bitch	Yes	FN	1 Year			Has not had, or sired, puppies	36	30	20	1.5	1.5-1.7	1.8	1.0ls1.8	3	Kennel Club Assured Breeder	0	1	0	0	0	0	0	0	0	0	0	0	Yes	No	0
379	I agree	UK: England, Scotland, Wales, N. Ireland	UK	Mini Long	4.7	MLH	2012-07-15	11-12 weeks	2	934	31.13	2to4	No	Bitch	Yes	FN	6-12 months			Has not had, or sired, puppies	36	30	20	1.5	1.5-1.7	1.8	1.0ls1.8	3	Hobby breeder (they have bred before or since)	0	0	0	0	0	1	0	0	0	0	0	0	Yes	No	0
1574	I agree	UK: England, Scotland, Wales, N. Ireland	UK	Wire	10	SWH	2011-01-04	I bred this dog & have owned it from birth	4	1546	51.53	4to6	No	Bitch	No	FE	Not neutered			Has not had, or sired, puppies	54	45	30	1.5	1.5-1.7	1.8	1.0ls1.8	3	I bred this Dachshund myself, Kennel Club Assured Breeder, Breed Club member, Hobby breeder (they have bred before or since)	1	1	1	0	0	1	0	0	0	0	0	0	Yes	No	0
274	I agree	UK: England, Scotland, Wales, N. Ireland	UK	Mini Wire	4.5	MWH	2009-07-24	8 weeks	5	2021	67.37	4to6	No	Bitch	Yes	FN	1 Year			Has not had, or sired, puppies	36	31	20	1.55	1.5-1.7	1.8	1.0ls1.8	3	Kennel Club Assured Breeder	0	1	0	0	0	0	0	0	0	0	0	0	Yes	No	0
1269	I agree	UK: England, Scotland, Wales, N. Ireland	UK	Mini Smooth	7	MSH	2009-04-06	8 weeks	5	2146	71.53	4to6	No	Dog	Yes	MN	6-12 months			Has not had, or sired, puppies	45	39	25	1.56	1.5-1.7	1.8	1.0ls1.8	3	Kennel Club Assured Breeder	0	1	0	0	0	0	0	0	0	0	0	0	Yes	No	0
1334	I agree	USA	USA	Long	7.25	SLH	2008-04-05	Over 12 weeks	6	2500	83.33	6to8	No	Bitch	Yes	FN	6-12 months			Has not had, or sired, puppies	45.72	40.44	25.4	1.59213	1.5-1.7	1.8	1.0ls1.8	3	I got this Dachshund from a Rescue organisation	0	0	0	0	0	0	0	0	0	1	0	0	No	No	0
408	I agree	UK: England, Scotland, Wales, N. Ireland	UK	Mini Smooth	4.8	MSH	2014-05-11	8 weeks	0	268	8.93	0to2	Yes	Bitch	Yes	FN	6-12 months			Has not had, or sired, puppies	36	32	20	1.6	1.5-1.7	1.8	1.0ls1.8	3	Kennel Club Assured Breeder	0	1	0	0	0	0	0	0	0	0	0	0	Yes	No	0
1377	I agree	UK: England, Scotland, Wales, N. Ireland	UK	Mini Smooth	7.6	MSH	2013-05-16	8 weeks	1	627	20.9	0to2	No	Dog	Yes	MN	6-12 months			Has not had, or sired, puppies	45	40	25	1.6	1.5-1.7	1.8	1.0ls1.8	3	Breed Club member	0	0	1	0	0	0	0	0	0	0	0	0	Yes	No	0
773	I agree	UK: England, Scotland, Wales, N. Ireland	UK	Mini Long	5.5	MLH	2012-03-10	8 weeks	3	1062	35.4	2to4	No	Dog	Yes	MN	6-12 months			Has not had, or sired, puppies	45	40	25	1.6	1.5-1.7	1.8	1.0ls1.8	3	Kennel Club Assured Breeder	0	1	0	0	0	0	0	0	0	0	0	0	Yes	No	0
1273	I agree	UK: England, Scotland, Wales, N. Ireland	UK	Mini Smooth	7	MSH	2011-06-17	Over 12 weeks	3	1326	44.2	2to4	No	Dog	Yes	MN	6-12 months			Has not had, or sired, puppies	45	40	25	1.6	1.5-1.7	1.8	1.0ls1.8	3	Kennel Club Assured Breeder	0	1	0	0	0	0	0	0	0	0	0	0	Yes	No	0
1449	I agree	UK: England, Scotland, Wales, N. Ireland	UK	Mini Smooth	8.2	MSH	2009-07-19	11-12 weeks	5	2034	67.8	4to6	No	Dog	Yes	MN	Under 6 months			Has not had, or sired, puppies	45	40	25	1.6	1.5-1.7	1.8	1.0ls1.8	3	Don't know / can't remember	0	0	0	0	0	0	0	0	0	0	0	0	Yes	No	0
959	I agree	Australia	Australia	Smooth	6	SSH	2010-07-09	8 weeks	4	1717	57.23	4to6	No	Dog	Yes	MN	1 Year			Has not had, or sired, puppies	45	41	25	1.64	1.5-1.7	1.8	1.0ls1.8	3	Hobby breeder (they have bred before or since)	0	0	0	0	0	1	0	0	0	0	0	0	No	No	0
1144	I agree	UK: England, Scotland, Wales, N. Ireland	UK	Mini Long	6.5	MLH	2007-12-04	I bred this dog & have owned it from birth	7	2618	87.27	6to8	No	Bitch	Yes	FN	1 Year			Has not had, or sired, puppies	36	33	20	1.65	1.5-1.7	1.8	1.0ls1.8	4	I bred this Dachshund myself	1	0	0	0	0	0	0	0	0	0	0	0	Yes	No	0
791	I agree	UK: England, Scotland, Wales, N. Ireland	UK	Smooth	5.5	SSH	2013-07-22	8 weeks	1	561	18.7	0to2	No	Bitch	No	FE	Not neutered			Has not had, or sired, puppies	36	34	20	1.7	1.5-1.7	1.8	1.0ls1.8	3	Hobby breeder (this was their 1st litter)	0	0	0	0	1	0	0	0	0	0	0	0	Yes	No	0
393	I agree	UK: England, Scotland, Wales, N. Ireland	UK	Mini Wire	4.7	MWH	2007-06-14	8 weeks	7	2795	93.17	6to8	No	Bitch	Yes	FN	6-12 months			Has not had, or sired, puppies	36	36	20	1.8	1.7-1.9	1.8	1.0ls1.8	3	Kennel Club Assured Breeder, Show breeder	0	1	0	1	0	0	0	0	0	0	0	0	Yes	No	0
1257	I agree	UK: England, Scotland, Wales, N. Ireland	UK	Mini Wire	7	MWH	2009-03-03	8 weeks	6	2163	72.1	6to8	No	Dog	No	ME	Not neutered			Has not had, or sired, puppies	47	37	26	1.42308	Aunder1.5	1.80769	1.8to2.0	3	Breed Club member, Show breeder	0	0	1	1	0	0	0	0	0	0	0	0	Yes	No	0
1376	I agree	UK: England, Scotland, Wales, N. Ireland	UK	Mini Smooth	7.6	MSH	2010-05-29	11-12 weeks	4	1720	57.33	4to6	No	Dog	Yes	MN	6-12 months			Has not had, or sired, puppies	47	38	26	1.46154	Aunder1.5	1.80769	1.8to2.0	2	Don't know / can't remember	0	0	0	0	0	0	0	0	0	0	0	0	Yes	No	0
870	I agree	UK: England, Scotland, Wales, N. Ireland	UK	Mini Smooth	5.7	MSH	2014-02-05	8 weeks	1	364	12.13	0to2	Yes	Dog	No	ME	Not neutered			Has not had, or sired, puppies	47	39	26	1.5	1.5-1.7	1.80769	1.8to2.0	3	Kennel Club Assured Breeder	0	1	0	0	0	0	0	0	0	0	0	0	Yes	No	0
479	I agree	UK: England, Scotland, Wales, N. Ireland	UK	Mini Smooth	5	MSH	2006-01-08	8 weeks	9	3312	110.4	8to10	No	Dog	Yes	MN	6-12 months			Has not had, or sired, puppies	38	29	21	1.38095	Aunder1.5	1.80952	1.8to2.0	3	Don't know / can't remember	0	0	0	0	0	0	0	0	0	0	0	0	Yes	No	0
759	I agree	Canada	Canada	Mini Smooth	5.5	MSH	2009-12-25	Over 12 weeks	5	1857	61.9	4to6	No	Bitch	No	FE	Not neutered			Has not had, or sired, puppies	38	30	21	1.42857	Aunder1.5	1.80952	1.8to2.0	3	I got this Dachshund from a Rescue organisation	0	0	0	0	0	0	0	0	0	1	0	0	No	No	0
698	I agree	UK: England, Scotland, Wales, N. Ireland	UK	Mini Wire	5.3	MWH	2009-01-05	I bred this dog & have owned it from birth	6	2221	74.03	6to8	No	Bitch	Yes	FN	5			Has not had, or sired, puppies	38	31	21	1.47619	Aunder1.5	1.80952	1.8to2.0	3	I bred this Dachshund myself	1	0	0	0	0	0	0	0	0	0	0	0	Yes	No	0
273	I agree	UK: England, Scotland, Wales, N. Ireland	UK	Mini Smooth	4.5	MSH	2013-12-07	8 weeks	1	422	14.07	0to2	No	Dog	Yes	MN	Under 6 months			Has not had, or sired, puppies	38	32	21	1.52381	1.5-1.7	1.80952	1.8to2.0	2	Kennel Club Assured Breeder	0	1	0	0	0	0	0	0	0	0	0	0	Yes	No	0
499	I agree	UK: England, Scotland, Wales, N. Ireland	UK	Mini Smooth	5	MSH	2012-06-08	8 weeks	2	969	32.3	2to4	No	Bitch	Yes	FN	1 Year			Has not had, or sired, puppies	38	32	21	1.52381	1.5-1.7	1.80952	1.8to2.0	3	Kennel Club Assured Breeder	0	1	0	0	0	0	0	0	0	0	0	0	Yes	No	0
69	I agree	UK: England, Scotland, Wales, N. Ireland	UK	Mini Smooth	3.6	MSH	2014-05-05	9-10 weeks	0	287	9.57	0to2	Yes	Dog	No	ME	Not neutered			Has not had, or sired, puppies	38	33	21	1.57143	1.5-1.7	1.80952	1.8to2.0	3	Commercial breeder (advertises and sells multiple breeds)	0	0	0	0	0	0	1	0	0	0	0	0	Yes	No	0
768	I agree	UK: England, Scotland, Wales, N. Ireland	UK	Mini Smooth	5.5	MSH	2014-02-06	9-10 weeks	1	362	12.07	0to2	No	Dog	Yes	MN	6-12 months			Has not had, or sired, puppies	38	33	21	1.57143	1.5-1.7	1.80952	1.8to2.0	3	Kennel Club Assured Breeder	0	1	0	0	0	0	0	0	0	0	0	0	Yes	No	0
511	I agree	UK: England, Scotland, Wales, N. Ireland	UK	Mini Smooth	5	MSH	2013-11-03	8 weeks	1	456	15.2	0to2	No	Bitch	Yes	FN	6-12 months			Has not had, or sired, puppies	38	33	21	1.57143	1.5-1.7	1.80952	1.8to2.0	3	Hobby breeder (this was their 1st litter)	0	0	0	0	1	0	0	0	0	0	0	0	Yes	No	0
361	I agree	UK: England, Scotland, Wales, N. Ireland	UK	Mini Wire	4.6	MWH	2008-11-08	8 weeks	6	2279	75.97	6to8	No	Dog	No	ME	Not neutered			Has not had, or sired, puppies	38	33	21	1.57143	1.5-1.7	1.80952	1.8to2.0	3	Hobby breeder (they have bred before or since)	0	0	0	0	0	1	0	0	0	0	0	0	Yes	No	0
1337	I agree	UK: England, Scotland, Wales, N. Ireland	UK	Mini Smooth	7.3	MSH	2011-07-20	9-10 weeks	3	1294	43.13	2to4	No	Bitch	Yes	FN	6-12 months			Has not had, or sired, puppies	38	34	21	1.61905	1.5-1.7	1.80952	1.8to2.0	3	Hobby breeder (they have bred before or since)	0	0	0	0	0	1	0	0	0	0	0	0	Yes	No	0
79	I agree	UK: England, Scotland, Wales, N. Ireland	UK	Mini Wire	3.7	MWH	2013-11-27	Over 12 weeks	1	433	14.43	0to2	No	Bitch	Yes	FN	Under 6 months			Has not had, or sired, puppies	38	36	21	1.71429	1.7-1.9	1.80952	1.8to2.0	1	Kennel Club Assured Breeder	0	1	0	0	0	0	0	0	0	0	0	0	Yes	No	0
1393	I agree	UK: England, Scotland, Wales, N. Ireland	UK	Mini Smooth	7.8	MSH	2007-12-13	11-12 weeks	7	2608	86.93	6to8	No	Dog	Yes	MN	6-12 months			Has not had, or sired, puppies	38	36	21	1.71429	1.7-1.9	1.80952	1.8to2.0	3	Kennel Club Assured Breeder	0	1	0	0	0	0	0	0	0	0	0	0	Yes	No	0
81	I agree	UK: England, Scotland, Wales, N. Ireland	UK	Mini Smooth	3.7	MSH	2013-01-22	9-10 weeks	2	747	24.9	2to4	No	Bitch	Yes	FN	1 Year			Has not had, or sired, puppies	38	42	21	2	over1.9	1.80952	1.8to2.0	3	Kennel Club Assured Breeder	0	1	0	0	0	0	0	0	0	0	0	0	Yes	No	0
1867	I agree	UK: England, Scotland, Wales, N. Ireland	UK	Smooth	12.65	SSH	2010-08-11	9-10 weeks	4	1693	56.43	4to6	No	Bitch	Yes	FN	1 Year			Has not had, or sired, puppies	58	48	32	1.5	1.5-1.7	1.8125	1.8to2.0	3	Kennel Club Assured Breeder	0	1	0	0	0	0	0	0	0	0	0	0	Yes	No	0
1896	I agree	UK: England, Scotland, Wales, N. Ireland	UK	Long	13	SLH	2010-04-18	8 weeks	4	1753	58.43	4to6	No	Bitch	Yes	FN	6-12 months			Has not had, or sired, puppies	58	54	32	1.6875	1.5-1.7	1.8125	1.8to2.0	3	Hobby breeder (this was their 1st litter)	0	0	0	0	1	0	0	0	0	0	0	0	Yes	No	0
1553	I agree	UK: England, Scotland, Wales, N. Ireland	UK	Wire	9.5	SWH	2010-04-06	8 weeks	4	1765	58.83	4to6	No	Bitch	Yes	FN	1 Year			Has not had, or sired, puppies	49	47	27	1.74074	1.7-1.9	1.81481	1.8to2.0	3	Kennel Club Assured Breeder	0	1	0	0	0	0	0	0	0	0	0	0	Yes	No	0
1930	I agree	UK: England, Scotland, Wales, N. Ireland	UK	Long	14	SLH	2013-06-19	11-12 weeks	1	594	19.8	0to2	No	Dog	No	ME	Not neutered			Has not had, or sired, puppies	69	54	38	1.42105	Aunder1.5	1.81579	1.8to2.0	3	Kennel Club Assured Breeder	0	1	0	0	0	0	0	0	0	0	0	0	Yes	No	0
247	I agree	UK: England, Scotland, Wales, N. Ireland	UK	Mini Smooth	4.45	MSH	2011-05-15	11-12 weeks	3	1366	45.53	2to4	No	Bitch	Yes	FN	6-12 months			Has not had, or sired, puppies	40	32	22	1.45455	Aunder1.5	1.81818	1.8to2.0	3	Kennel Club Assured Breeder	0	1	0	0	0	0	0	0	0	0	0	0	Yes	No	0
1353	I agree	UK: England, Scotland, Wales, N. Ireland	UK	Mini Smooth	7.5	MSH	2010-12-26	8 weeks	4	1500	50	4to6	No	Dog	Yes	MN	3			Has not had, or sired, puppies	40	32	22	1.45455	Aunder1.5	1.81818	1.8to2.0	3	Hobby breeder (they have bred before or since)	0	0	0	0	0	1	0	0	0	0	0	0	Yes	No	0
941	I agree	UK: England, Scotland, Wales, N. Ireland	UK	Mini Smooth	6	MSH	2012-11-27	9-10 weeks	2	839	27.97	2to4	No	Dog	No	ME	Not neutered			Has not had, or sired, puppies	40	33	22	1.5	1.5-1.7	1.81818	1.8to2.0	3	Show breeder	0	0	0	1	0	0	0	0	0	0	0	0	Yes	No	0
717	I agree	UK: England, Scotland, Wales, N. Ireland	UK	Mini Wire	5.4	MWH	2010-06-10	I bred this dog & have owned it from birth	4	1705	56.83	4to6	No	Bitch	No	FE	3			Has not had, or sired, puppies	40	33	22	1.5	1.5-1.7	1.81818	1.8to2.0	4	I bred this Dachshund myself	1	0	0	0	0	0	0	0	0	0	0	0	Yes	No	0
947	I agree	UK: England, Scotland, Wales, N. Ireland	UK	Mini Smooth	6	MSH	2012-04-28	8 weeks	2	1013	33.77	2to4	No	Dog	Yes	MN	6-12 months			Has not had, or sired, puppies	40	34	22	1.54545	1.5-1.7	1.81818	1.8to2.0	3	Hobby breeder (they have bred before or since)	0	0	0	0	0	1	0	0	0	0	0	0	Yes	No	0
120	I agree	UK: England, Scotland, Wales, N. Ireland	UK	Mini Smooth	4	MSH	2013-07-28	9-10 weeks	1	602	20.07	0to2	No	Dog	Yes	MN	6-12 months			Has not had, or sired, puppies	40	35	22	1.59091	1.5-1.7	1.81818	1.8to2.0	3	Kennel Club Assured Breeder, Breed Club member, Show breeder	0	1	1	1	0	0	0	0	0	0	0	0	Yes	No	0
1200	I agree	UK: England, Scotland, Wales, N. Ireland	UK	Mini Smooth	6.7	MSH	2012-11-08	11-12 weeks	2	816	27.2	2to4	No	Dog	No	ME	Not neutered			Has not had, or sired, puppies	40	35	22	1.59091	1.5-1.7	1.81818	1.8to2.0	3	Kennel Club Assured Breeder	0	1	0	0	0	0	0	0	0	0	0	0	Yes	No	0
770	I agree	UK: England, Scotland, Wales, N. Ireland	UK	Mini Smooth	5.5	MSH	2012-01-24	8 weeks	3	1105	36.83	2to4	No	Bitch	Yes	FN	6-12 months			Has not had, or sired, puppies	40	35	22	1.59091	1.5-1.7	1.81818	1.8to2.0	3	Hobby breeder (they have bred before or since)	0	0	0	0	0	1	0	0	0	0	0	0	Yes	No	0
1134	I agree	Canada	Canada	Mini Wire	6.5	MWH	2011-06-02	9-10 weeks	3	1341	44.7	2to4	No	Bitch	Yes	FN	6-12 months			Has not had, or sired, puppies	40	35	22	1.59091	1.5-1.7	1.81818	1.8to2.0	3	Kennel Club Assured Breeder	0	1	0	0	0	0	0	0	0	0	0	0	Yes	No	0
688	I agree	UK: England, Scotland, Wales, N. Ireland	UK	Mini Wire	5.222	MWH	2010-12-27	8 weeks	4	1507	50.23	4to6	No	Bitch	No	FE	Not neutered			Has not had, or sired, puppies	40	35	22	1.59091	1.5-1.7	1.81818	1.8to2.0	3	Kennel Club Assured Breeder	0	1	0	0	0	0	0	0	0	0	0	0	Yes	No	0
1412	I agree	UK: England, Scotland, Wales, N. Ireland	UK	Mini Smooth	8	MSH	2010-04-04	Over 12 weeks	4	1765	58.83	4to6	No	Dog	Yes	MN	3			Has not had, or sired, puppies	40	35	22	1.59091	1.5-1.7	1.81818	1.8to2.0	3	Hobby breeder (they have bred before or since)	0	0	0	0	0	1	0	0	0	0	0	0	Yes	No	0
282	I agree	UK: England, Scotland, Wales, N. Ireland	UK	Mini Smooth	4.5	MSH	2009-10-15	11-12 weeks	5	1937	64.57	4to6	No	Bitch	Yes	FN	6-12 months			Has not had, or sired, puppies	40	35	22	1.59091	1.5-1.7	1.81818	1.8to2.0	3	Kennel Club Assured Breeder	0	1	0	0	0	0	0	0	0	0	0	0	Yes	No	0
1046	I agree	UK: England, Scotland, Wales, N. Ireland	UK	Mini Wire	6.196	MWH	2002-08-15	Over 12 weeks	12	4563	152.1	over10	No	Dog	Yes	MN	6-12 months			Has not had, or sired, puppies	40	35	22	1.59091	1.5-1.7	1.81818	1.8to2.0	3	Kennel Club Assured Breeder	0	1	0	0	0	0	0	0	0	0	0	0	Yes	No	0
384	I agree	UK: England, Scotland, Wales, N. Ireland	UK	Mini Smooth	4.7	MSH	2014-09-25	11-12 weeks	0	131	4.37	0to2	No	Dog	No	ME	Not neutered			Has not had, or sired, puppies	40	36	22	1.63636	1.5-1.7	1.81818	1.8to2.0	3	Kennel Club Assured Breeder	0	1	0	0	0	0	0	0	0	0	0	0	Yes	No	0
910	I agree	UK: England, Scotland, Wales, N. Ireland	UK	Wire	5.9	SWH	2013-09-28	9-10 weeks	1	492	16.4	0to2	No	Dog	No	ME	Not neutered			Has not had, or sired, puppies	40	36	22	1.63636	1.5-1.7	1.81818	1.8to2.0	1	Kennel Club Assured Breeder, Breed Club member, Hobby breeder (they have bred before or since)	0	1	1	0	0	1	0	0	0	0	0	0	Yes	No	0
1653	I agree	UK: England, Scotland, Wales, N. Ireland	UK	Mini Smooth	10.5	MSH	2012-06-28	9-10 weeks	2	949	31.63	2to4	No	Dog	Yes	MN	6-12 months			Has not had, or sired, puppies	40	36	22	1.63636	1.5-1.7	1.81818	1.8to2.0	3	Kennel Club Assured Breeder	0	1	0	0	0	0	0	0	0	0	0	0	Yes	No	0
954	I agree	UK: England, Scotland, Wales, N. Ireland	UK	Mini Smooth	6	MSH	2010-08-14	8 weeks	4	1634	54.47	4to6	No	Bitch	Yes	FN	Under 6 months			Has not had, or sired, puppies	40	36	22	1.63636	1.5-1.7	1.81818	1.8to2.0	3	Kennel Club Assured Breeder	0	1	0	0	0	0	0	0	0	0	0	0	Yes	No	0
955	I agree	UK: England, Scotland, Wales, N. Ireland	UK	Mini Smooth	6	MSH	2010-08-14	8 weeks	4	1634	54.47	4to6	No	Bitch	Yes	FN	Under 6 months			Has not had, or sired, puppies	40	36	22	1.63636	1.5-1.7	1.81818	1.8to2.0	3	Kennel Club Assured Breeder	0	1	0	0	0	0	0	0	0	0	0	0	Yes	No	0
673	I agree	UK: England, Scotland, Wales, N. Ireland	UK	Wire	5.2	SWH	2013-12-20	Over 12 weeks	1	440	14.67	0to2	No	Dog	No	ME	Not neutered			Has not had, or sired, puppies	40	37	22	1.68182	1.5-1.7	1.81818	1.8to2.0	3	Show breeder	0	0	0	1	0	0	0	0	0	0	0	0	Yes	No	0
132	I agree	UK: England, Scotland, Wales, N. Ireland	UK	Mini Long	4	MLH	2012-06-28	I bred this dog & have owned it from birth	2	997	33.23	2to4	No	Bitch	Yes	FN	2			Has not had, or sired, puppies	40	37	22	1.68182	1.5-1.7	1.81818	1.8to2.0	1	I bred this Dachshund myself	1	0	0	0	0	0	0	0	0	0	0	0	Yes	No	0
850	I agree	USA	USA	Mini Long	5.6	MLH	2013-01-15	8 weeks	2	739	24.63	2to4	No	Dog	Yes	MN	6-12 months			Has not had, or sired, puppies	40	39	22	1.77273	1.7-1.9	1.81818	1.8to2.0	3	Kennel Club Assured Breeder	0	1	0	0	0	0	0	0	0	0	0	0	No	No	0
242	I agree	UK: England, Scotland, Wales, N. Ireland	UK	Mini Smooth	4.4	MSH	2014-05-03	9-10 weeks	0	280	9.33	0to2	Yes	Dog	No	ME	Not neutered			Has not had, or sired, puppies	40	41	22	1.86364	1.7-1.9	1.81818	1.8to2.0	3	Hobby breeder (this was their 1st litter)	0	0	0	0	1	0	0	0	0	0	0	0	Yes	No	0
1686	I agree	UK: England, Scotland, Wales, N. Ireland	UK	Mini Long	10.9	MLH	2006-05-20	9-10 weeks	8	3182	106.07	8to10	No	Dog	Yes	MN	6-12 months			Has not had, or sired, puppies	51	43	28	1.53571	1.5-1.7	1.82143	1.8to2.0	3	Breed Club member	0	0	1	0	0	0	0	0	0	0	0	0	Yes	No	0
21	I agree	UK: England, Scotland, Wales, N. Ireland	UK	Mini Smooth	2.75	MSH	2014-10-24	8 weeks	0	108	3.6	0to2	Yes	Bitch	No	FE	Not neutered			Has not had, or sired, puppies	31	27	17	1.58824	1.5-1.7	1.82353	1.8to2.0	3	Breed Club member	0	0	1	0	0	0	0	0	0	0	0	0	Yes	No	0
205	I agree	UK: England, Scotland, Wales, N. Ireland	UK	Mini Smooth	4.3	MSH	2014-02-17	9-10 weeks	1	350	11.67	0to2	Yes	Bitch	No	FE	Not neutered			Has not had, or sired, puppies	36.5	30	20	1.5	1.5-1.7	1.825	1.8to2.0	3	Kennel Club Assured Breeder, Show breeder	0	1	0	1	0	0	0	0	0	0	0	0	Yes	No	0
255	I agree	UK: England, Scotland, Wales, N. Ireland	UK	Mini Long	4.5	MLH	2010-07-22	8 weeks	4	1656	55.2	4to6	No	Bitch	Yes	FN	6-12 months			Has not had, or sired, puppies	42	33	23	1.43478	Aunder1.5	1.82609	1.8to2.0	3	Kennel Club Assured Breeder	0	1	0	0	0	0	0	0	0	0	0	0	Yes	No	0
1031	I agree	UK: England, Scotland, Wales, N. Ireland	UK	Mini Smooth	6.1	MSH	2011-05-25	8 weeks	3	1352	45.07	2to4	No	Dog	No	ME	Not neutered			Has not had, or sired, puppies	42	36	23	1.56522	1.5-1.7	1.82609	1.8to2.0	3	Kennel Club Assured Breeder	0	1	0	0	0	0	0	0	0	0	0	0	Yes	No	0
1190	I agree	UK: England, Scotland, Wales, N. Ireland	UK	Mini Smooth	6.6	MSH	2010-06-24	8 weeks	4	1677	55.9	4to6	No	Dog	Yes	MN	6-12 months			Has not had, or sired, puppies	42	37	23	1.6087	1.5-1.7	1.82609	1.8to2.0	3	Hobby breeder (they have bred before or since)	0	0	0	0	0	1	0	0	0	0	0	0	Yes	No	0
385	I agree	UK: England, Scotland, Wales, N. Ireland	UK	Mini Wire	4.7	MWH	2014-04-25	9-10 weeks	0	300	10	0to2	Yes	Dog	No	ME	Not neutered			Has not had, or sired, puppies	42	38	23	1.65217	1.5-1.7	1.82609	1.8to2.0	3	Kennel Club Assured Breeder	0	1	0	0	0	0	0	0	0	0	0	0	Yes	No	0
874	I agree	UK: England, Scotland, Wales, N. Ireland	UK	Mini Long	5.7	MLH	2013-07-04	9-10 weeks	1	581	19.37	0to2	No	Bitch	Yes	FN	6-12 months			Has not had, or sired, puppies	42	38	23	1.65217	1.5-1.7	1.82609	1.8to2.0	3	Show breeder	0	0	0	1	0	0	0	0	0	0	0	0	Yes	No	0
531	I agree	UK: England, Scotland, Wales, N. Ireland	UK	Mini Smooth	5	MSH	2013-06-10	8 weeks	1	603	20.1	0to2	No	Dog	No	ME	Not neutered			Has not had, or sired, puppies	42	38	23	1.65217	1.5-1.7	1.82609	1.8to2.0	3	Hobby breeder (this was their 1st litter)	0	0	0	0	1	0	0	0	0	0	0	0	Yes	No	0
1083	I agree	UK: England, Scotland, Wales, N. Ireland	UK	Mini Smooth	6.3	MSH	2010-10-21	9-10 weeks	4	1565	52.17	4to6	No	Bitch	Yes	FN	6-12 months			Has not had, or sired, puppies	42	38	23	1.65217	1.5-1.7	1.82609	1.8to2.0	3	Hobby breeder (this was their 1st litter)	0	0	0	0	1	0	0	0	0	0	0	0	Yes	No	0
1277	I agree	UK: England, Scotland, Wales, N. Ireland	UK	Mini Long	7	MLH	2001-06-16	8 weeks	13	4992	166.4	over10	No	Dog	Yes	MN	Under 6 months			Has not had, or sired, puppies	42	38	23	1.65217	1.5-1.7	1.82609	1.8to2.0	3	Kennel Club Assured Breeder	0	1	0	0	0	0	0	0	0	0	0	0	Yes	No	0
1205	I agree	Australia	Australia	Mini Smooth	6.7	MSH	2012-08-13	Over 12 weeks	2	923	30.77	2to4	No	Dog	Yes	MN	6-12 months			Has not had, or sired, puppies	42	40	23	1.73913	1.7-1.9	1.82609	1.8to2.0	4	Show breeder	0	0	0	1	0	0	0	0	0	0	0	0	No	No	0
854	I agree	UK: England, Scotland, Wales, N. Ireland	UK	Mini Long	5.6	MLH	2008-02-14	9-10 weeks	7	2537	84.57	6to8	No	Dog	Yes	MN	5			Has not had, or sired, puppies	42	43	23	1.86957	1.7-1.9	1.82609	1.8to2.0	1	Kennel Club Assured Breeder, Show breeder	0	1	0	1	0	0	0	0	0	0	0	0	Yes	No	0
1841	I agree	UK: England, Scotland, Wales, N. Ireland	UK	Wire	12.5	SWH	2010-08-22	9-10 weeks	4	1619	53.97	4to6	No	Dog	Yes	MN	1 Year			Has not had, or sired, puppies	53	44	29	1.51724	1.5-1.7	1.82759	1.8to2.0	3	Hobby breeder (this was their 1st litter)	0	0	0	0	1	0	0	0	0	0	0	0	Yes	No	0
1892	I agree	Australia	Australia	Smooth	13	SSH	2009-10-09	Over 12 weeks	5	1975	65.83	4to6	No	Dog	No	ME	Not neutered			Has not had, or sired, puppies	53	48	29	1.65517	1.5-1.7	1.82759	1.8to2.0	3	Show breeder, he is sired by UK Import Aust Ch Hampdach Zeus.	0	0	0	1	0	0	0	0	0	0	0	0	No	No	0
113	I agree	UK: England, Scotland, Wales, N. Ireland	UK	Mini Smooth	4	MSH	2011-09-09	8 weeks	3	1242	41.4	2to4	No	Bitch	No	FE	Not neutered			Has not had, or sired, puppies	32	27	17.5	1.54286	1.5-1.7	1.82857	1.8to2.0	3	Kennel Club Assured Breeder	0	1	0	0	0	0	0	0	0	0	0	0	Yes	No	0
697	I agree	UK: England, Scotland, Wales, N. Ireland	UK	Mini Wire	5.3	MWH	2014-04-21	9-10 weeks	0	317	10.57	0to2	Yes	Dog	No	ME	Not neutered			Has not had, or sired, puppies	44	35	24	1.45833	Aunder1.5	1.83333	1.8to2.0	3	Breed Club member	0	0	1	0	0	0	0	0	0	0	0	0	Missing	No	0
1699	I agree	UK: England, Scotland, Wales, N. Ireland	UK	Wire	11	SWH	2014-05-05	11-12 weeks	0	278	9.27	0to2	Yes	Dog	No	ME	Not neutered			Has not had, or sired, puppies	55	45	30	1.5	1.5-1.7	1.83333	1.8to2.0	3	Kennel Club Assured Breeder	0	1	0	0	0	0	0	0	0	0	0	0	Yes	No	0
1475	I agree	Australia	Australia	Mini Wire	8.5	MWH	2013-10-08	8 weeks	1	471	15.7	0to2	No	Dog	Yes	MN	Under 6 months			Has not had, or sired, puppies	55	45	30	1.5	1.5-1.7	1.83333	1.8to2.0	3	Puppy Farm (you may not have realised this at the time)	0	0	0	0	0	0	0	1	0	0	0	0	No	No	0
1188	I agree	Australia	Australia	Mini Smooth	6.6	MSH	2012-03-12	8 weeks	3	1105	36.83	2to4	No	Bitch	Yes	FN	1 Year			Has not had, or sired, puppies	44	36.5	24	1.52083	1.5-1.7	1.83333	1.8to2.0	3	Hobby breeder (this was their 1st litter)	0	0	0	0	1	0	0	0	0	0	0	0	No	Don't know	2
1357	I agree	UK: England, Scotland, Wales, N. Ireland	UK	Mini Smooth	7.5	MSH	2012-08-31	11-12 weeks	2	885	29.5	2to4	No	Dog	Yes	MN	1 Year			Has not had, or sired, puppies	44	37	24	1.54167	1.5-1.7	1.83333	1.8to2.0	3	Kennel Club Assured Breeder	0	1	0	0	0	0	0	0	0	0	0	0	Yes	No	0
25	I agree	UK: England, Scotland, Wales, N. Ireland	UK	Mini Smooth	2.9	MSH	2014-10-03	9-10 weeks	0	123	4.1	0to2	Yes	Dog	No	ME	Not neutered			Has not had, or sired, puppies	33	28	18	1.55556	1.5-1.7	1.83333	1.8to2.0	3	Kennel Club Assured Breeder	0	1	0	0	0	0	0	0	0	0	0	0	Yes	No	0
59	I agree	UK: England, Scotland, Wales, N. Ireland	UK	Mini Smooth	3.5	MSH	2014-08-29	9-10 weeks	0	158	5.27	0to2	Yes	Dog	No	ME	Not neutered			Has not had, or sired, puppies	33	30	18	1.66667	1.5-1.7	1.83333	1.8to2.0	3	Kennel Club Assured Breeder	0	1	0	0	0	0	0	0	0	0	0	0	Yes	No	0
216	I agree	UK: England, Scotland, Wales, N. Ireland	UK	Mini Smooth	4.3	MSH	2012-07-01	8 weeks	2	953	31.77	2to4	No	Bitch	Yes	FN	6-12 months			Has not had, or sired, puppies	33	34	18	1.88889	1.7-1.9	1.83333	1.8to2.0	3	Kennel Club Assured Breeder	0	1	0	0	0	0	0	0	0	0	0	0	Yes	No	0
65	I agree	UK: England, Scotland, Wales, N. Ireland	UK	Mini Smooth	3.5	MSH	2013-07-21	9-10 weeks	1	561	18.7	0to2	No	Dog	No	ME	Not neutered			Has not had, or sired, puppies	33	45	18	2.5	over1.9	1.83333	1.8to2.0	3	Kennel Club Assured Breeder	0	1	0	0	0	0	0	0	0	0	0	0	Yes	No	0
1887	I agree	UK: England, Scotland, Wales, N. Ireland	UK	Wire	13	SWH	2010-10-12	Over 12 weeks	4	1574	52.47	4to6	No	Dog	Yes	MN	6-12 months			Has not had, or sired, puppies	57	49	31	1.58065	1.5-1.7	1.83871	1.8to2.0	3	Kennel Club Assured Breeder	0	1	0	0	0	0	0	0	0	0	0	0	Yes	No	0
1315	I agree	Australia	Australia	Mini Smooth	7.1	MSH	2005-12-08	9-10 weeks	9	3363	112.1	8to10	No	Bitch	Yes	FN	6-12 months			Has not had, or sired, puppies	46	33	25	1.32	Aunder1.5	1.84	1.8to2.0	3	Hobby breeder (they have bred before or since)	0	0	0	0	0	1	0	0	0	0	0	0	No	No	0
1643	I agree	UK: England, Scotland, Wales, N. Ireland	UK	Wire	10.5	SWH	2013-05-14	I bred this dog & have owned it from birth	1	672	22.4	0to2	No	Bitch	No	FE	Not neutered			Has not had, or sired, puppies	46	34	25	1.36	Aunder1.5	1.84	1.8to2.0	3	I bred this Dachshund myself	1	0	0	0	0	0	0	0	0	0	0	0	Yes	No	0
1407	I agree	Australia	Australia	Mini Smooth	8	MSH	2009-05-05	8 weeks	5	2131	71.03	4to6	No	Bitch	Yes	FN	6-12 months			Has not had, or sired, puppies	46	36	25	1.44	Aunder1.5	1.84	1.8to2.0	4	Kennel Club Assured Breeder, Breed Club member	0	1	1	0	0	0	0	0	0	0	0	0	No	No	0
1217	I agree	UK: England, Scotland, Wales, N. Ireland	UK	Mini Smooth	6.8	MSH	2008-10-09	8 weeks	6	2309	76.97	6to8	No	Dog	Yes	MN	6-12 months			Has not had, or sired, puppies	46	38	25	1.52	1.5-1.7	1.84	1.8to2.0	3	Kennel Club Assured Breeder	0	1	0	0	0	0	0	0	0	0	0	0	Yes	No	0
360	I agree	UK: England, Scotland, Wales, N. Ireland	UK	Mini Long	4.6	MLH	2010-05-09	9-10 weeks	4	1730	57.67	4to6	No	Dog	Yes	MN	6-12 months			Has not had, or sired, puppies	46	39	25	1.56	1.5-1.7	1.84	1.8to2.0	2	Breed Club member	0	0	1	0	0	0	0	0	0	0	0	0	Yes	No	0
1336	I agree	UK: England, Scotland, Wales, N. Ireland	UK	Mini Long	7.3	MLH	2002-01-01	Over 12 weeks	13	4785	159.5	over10	No	Bitch	Yes	FN	Missing			Has not had, or sired, puppies	46	39	25	1.56	1.5-1.7	1.84	1.8to2.0	3	I got this Dachshund from a Rescue organisation	0	0	0	0	0	0	0	0	0	1	0	0	Don't know	No	0
1155	I agree	UK: England, Scotland, Wales, N. Ireland	UK	Wire	6.5	SWH	2014-08-31	9-10 weeks	0	157	5.23	0to2	Yes	Bitch	No	FE	Not neutered			Has not had, or sired, puppies	46	44	25	1.76	1.7-1.9	1.84	1.8to2.0	3	Hobby breeder (they have bred before or since)	0	0	0	0	0	1	0	0	0	0	0	0	Yes	No	0
761	I agree	UK: England, Scotland, Wales, N. Ireland	UK	Mini Smooth	5.5	MSH	2013-10-07	9-10 weeks	1	483	16.1	0to2	No	Bitch	Yes	FN	6-12 months			Has not had, or sired, puppies	35	28	19	1.47368	Aunder1.5	1.84211	1.8to2.0	3	Don't know / can't remember	0	0	0	0	0	0	0	0	0	0	0	0	Yes	No	0
378	I agree	UK: England, Scotland, Wales, N. Ireland	UK	Mini Smooth	4.7	MSH	2011-08-13	8 weeks	3	1271	42.37	2to4	No	Bitch	Yes	FN	6-12 months			Has not had, or sired, puppies	35	28	19	1.47368	Aunder1.5	1.84211	1.8to2.0	3	Hobby breeder (they have bred before or since)	0	0	0	0	0	1	0	0	0	0	0	0	Yes	No	0
1570	I agree	UK: England, Scotland, Wales, N. Ireland	UK	Mini Wire	10	MWH	2011-06-06	9-10 weeks	3	1337	44.57	2to4	No	Bitch	No	FE	Not neutered			Has not had, or sired, puppies	35	28	19	1.47368	Aunder1.5	1.84211	1.8to2.0	3	Don't know / can't remember	0	0	0	0	0	0	0	0	0	0	0	0	Yes	No	0
16	I agree	UK: England, Scotland, Wales, N. Ireland	UK	Mini Long	2.5	MLH	2007-10-26	11-12 weeks	7	2657	88.57	6to8	No	Bitch	No	FE	Not neutered			Has not had, or sired, puppies	35	33	19	1.73684	1.7-1.9	1.84211	1.8to2.0	3	Kennel Club Assured Breeder	0	1	0	0	0	0	0	0	0	0	0	0	Yes	No	0
1698	I agree	Australia	Australia	Wire	11	SWH	2010-03-21	8 weeks	5	1799	59.97	4to6	No	Dog	Yes	MN	Under 6 months			Has not had, or sired, puppies	48	38	26	1.46154	Aunder1.5	1.84615	1.8to2.0	3	Breed Club member	0	0	1	0	0	0	0	0	0	0	0	0	No	No	0
1511	I agree	UK: England, Scotland, Wales, N. Ireland	UK	Wire	9	SWH	2012-04-30	8 weeks	2	1009	33.63	2to4	No	Dog	No	ME	Not neutered			Has not had, or sired, puppies	48	43	26	1.65385	1.5-1.7	1.84615	1.8to2.0	3	Hobby breeder (they have bred before or since)	0	0	0	0	0	1	0	0	0	0	0	0	Yes	No	0
1550	I agree	UK: England, Scotland, Wales, N. Ireland	UK	Smooth	9.5	SSH	2009-04-01	Missing	5	2133	71.1	4to6	No	Bitch	Yes	FN	2			Has not had, or sired, puppies	48	44	26	1.69231	1.5-1.7	1.84615	1.8to2.0	2	Rescue from private showing home	0	0	0	0	0	0	0	0	0	1	0	0	Yes	No	0
680	I agree	UK: England, Scotland, Wales, N. Ireland	UK	Mini Smooth	5.2	MSH	2013-07-12	8 weeks	1	570	19	0to2	No	Bitch	No	FE	Not neutered			Has not had, or sired, puppies	36	36	19.5	1.84615	1.7-1.9	1.84615	1.8to2.0	3	Breed Club member	0	0	1	0	0	0	0	0	0	0	0	0	Yes	No	0
2019	I agree	UK: England, Scotland, Wales, N. Ireland	UK	Long	20	SLH	2009-04-02	Less than 8 weeks old	5	2140	71.33	4to6	No	Dog	Yes	MN	Under 6 months			Has not had, or sired, puppies	61	54	33	1.63636	1.5-1.7	1.84848	1.8to2.0	4	Show breeder	0	0	0	1	0	0	0	0	0	0	0	0	Yes	No	0
1623	I agree	UK: England, Scotland, Wales, N. Ireland	UK	Mini Smooth	10.1	MSH	2012-11-16	8 weeks	2	818	27.27	2to4	No	Dog	No	ME	Not neutered			Has not had, or sired, puppies	37	28	20	1.4	Aunder1.5	1.85	1.8to2.0	3	Kennel Club Assured Breeder	0	1	0	0	0	0	0	0	0	0	0	0	Yes	No	0
48	I agree	UK: England, Scotland, Wales, N. Ireland	UK	Smooth	3.4	SSH	2014-06-25	8 weeks	0	214	7.13	0to2	Yes	Dog	No	ME	Not neutered			Has not had, or sired, puppies	37	29	20	1.45	Aunder1.5	1.85	1.8to2.0	3	Kennel Club Assured Breeder	0	1	0	0	0	0	0	0	0	0	0	0	Yes	No	0
266	I agree	UK: England, Scotland, Wales, N. Ireland	UK	Mini Smooth	4.5	MSH	2006-09-04	8 weeks	8	3073	102.43	8to10	No	Bitch	Yes	FN	6-12 months			Has not had, or sired, puppies	37	30	20	1.5	1.5-1.7	1.85	1.8to2.0	3	Show breeder	0	0	0	1	0	0	0	0	0	0	0	0	Yes	No	0
276	I agree	UK: England, Scotland, Wales, N. Ireland	UK	Mini Smooth	4.5	MSH	2013-12-14	11-12 weeks	1	415	13.83	0to2	No	Bitch	Yes	FN	6-12 months			Has not had, or sired, puppies	37	31	20	1.55	1.5-1.7	1.85	1.8to2.0	3	Kennel Club Assured Breeder	0	1	0	0	0	0	0	0	0	0	0	0	Yes	No	0
275	I agree	UK: England, Scotland, Wales, N. Ireland	UK	Mini Long	4.5	MLH	2013-08-21	9-10 weeks	1	530	17.67	0to2	No	Bitch	No	FE	Not neutered			Has not had, or sired, puppies	37	31	20	1.55	1.5-1.7	1.85	1.8to2.0	3	Kennel Club Assured Breeder	0	1	0	0	0	0	0	0	0	0	0	0	Yes	No	0
277	I agree	UK: England, Scotland, Wales, N. Ireland	UK	Mini Wire	4.5	MWH	2010-10-21	11-12 weeks	4	1566	52.2	4to6	No	Bitch	Yes	FN	1 Year			Has not had, or sired, puppies	37	31	20	1.55	1.5-1.7	1.85	1.8to2.0	1	Breed Club member, Show breeder	0	0	1	1	0	0	0	0	0	0	0	0	Yes	No	0
233	I agree	UK: England, Scotland, Wales, N. Ireland	UK	Mini Smooth	4.4	MSH	2010-10-10	8 weeks	4	1582	52.73	4to6	No	Bitch	Yes	FN	1 Year			Has not had, or sired, puppies	37	32	20	1.6	1.5-1.7	1.85	1.8to2.0	2	Kennel Club Assured Breeder	0	1	0	0	0	0	0	0	0	0	0	0	Yes	No	0
528	I agree	UK: England, Scotland, Wales, N. Ireland	UK	Mini Smooth	5	MSH	2011-11-01	Over 12 weeks	3	1190	39.67	2to4	No	Dog	No	ME	Not neutered			Has not had, or sired, puppies	37	33	20	1.65	1.5-1.7	1.85	1.8to2.0	3	Kennel Club Assured Breeder	0	1	0	0	0	0	0	0	0	0	0	0	Yes	No	0
1343	I agree	UK: England, Scotland, Wales, N. Ireland	UK	Wire	7.4	SWH	2014-11-22	9-10 weeks	0	79	2.63	0to2	Yes	Dog	No	ME	Not neutered			Has not had, or sired, puppies	50	42	27	1.55556	1.5-1.7	1.85185	1.8to2.0	3	Kennel Club Assured Breeder	0	1	0	0	0	0	0	0	0	0	0	0	Yes	No	0
2004	I agree	Australia	Australia	Long	16.5	SLH	2013-07-31	Over 12 weeks	1	546	18.2	0to2	No	Dog	Yes	MN	6-12 months			Has not had, or sired, puppies	63	55	34	1.61765	1.5-1.7	1.85294	1.8to2.0	3	Show breeder	0	0	0	1	0	0	0	0	0	0	0	0	No	No	0
1960	I agree	UK: England, Scotland, Wales, N. Ireland	UK	Wire	14.5	SWH	2010-02-26	11-12 weeks	5	1793	59.77	4to6	No	Dog	Yes	MN	6-12 months			Has not had, or sired, puppies	63	57	34	1.67647	1.5-1.7	1.85294	1.8to2.0	3	Kennel Club Assured Breeder	0	1	0	0	0	0	0	0	0	0	0	0	Yes	No	0
1265	I agree	UK: England, Scotland, Wales, N. Ireland	UK	Mini Smooth	7	MSH	2010-09-12	9-10 weeks	4	1605	53.5	4to6	No	Dog	Yes	MN	6-12 months			Has not had, or sired, puppies	44.5	36.5	24	1.52083	1.5-1.7	1.85417	1.8to2.0	2	Kennel Club Assured Breeder	0	1	0	0	0	0	0	0	0	0	0	0	Yes	No	0
1235	I agree	UK: England, Scotland, Wales, N. Ireland	UK	Mini Smooth	6.9	MSH	2013-05-05	8 weeks	1	637	21.23	0to2	No	Bitch	No	FE	Not neutered			Has not had, or sired, puppies	39	30	21	1.42857	Aunder1.5	1.85714	1.8to2.0	3	Hobby breeder (they have bred before or since)	0	0	0	0	0	1	0	0	0	0	0	0	Yes	No	0
1236	I agree	UK: England, Scotland, Wales, N. Ireland	UK	Mini Smooth	6.9	MSH	2013-05-05	8 weeks	1	637	21.23	0to2	No	Bitch	No	FE	Not neutered			Has not had, or sired, puppies	39	30	21	1.42857	Aunder1.5	1.85714	1.8to2.0	3	Hobby breeder (they have bred before or since)	0	0	0	0	0	1	0	0	0	0	0	0	Yes	No	0
492	I agree	UK: England, Scotland, Wales, N. Ireland	UK	Mini Smooth	5	MSH	2014-05-16	Over 12 weeks	0	263	8.77	0to2	Yes	Bitch	No	FE	Not neutered			Has not had, or sired, puppies	39	31	21	1.47619	Aunder1.5	1.85714	1.8to2.0	3	Show breeder, Canada	0	0	0	1	0	0	0	0	0	0	0	0	No	No	0
836	I agree	UK: England, Scotland, Wales, N. Ireland	UK	Mini Smooth	5.6	MSH	2012-11-05	9-10 weeks	2	865	28.83	2to4	No	Dog	No	ME	Not neutered			Has not had, or sired, puppies	39	31.5	21	1.5	1.5-1.7	1.85714	1.8to2.0	3	Kennel Club Assured Breeder	0	1	0	0	0	0	0	0	0	0	0	0	Yes	No	0
1685	I agree	UK: England, Scotland, Wales, N. Ireland	UK	Wire	10.9	SWH	2011-11-30	I bred this dog & have owned it from birth	3	1165	38.83	2to4	No	Bitch	No	FE	Under 6 months			Has not had, or sired, puppies	52	42	28	1.5	1.5-1.7	1.85714	1.8to2.0	3	I bred this Dachshund myself	1	0	0	0	0	0	0	0	0	0	0	0	Yes	No	0
358	I agree	UK: England, Scotland, Wales, N. Ireland	UK	Mini Smooth	4.6	MSH	2013-07-21	8 weeks	1	567	18.9	0to2	No	Bitch	No	FE	Not neutered			Has not had, or sired, puppies	39	32	21	1.52381	1.5-1.7	1.85714	1.8to2.0	3	Kennel Club Assured Breeder	0	1	0	0	0	0	0	0	0	0	0	0	Yes	No	0
723	I agree	UK: England, Scotland, Wales, N. Ireland	UK	Mini Smooth	5.4	MSH	2012-07-01	8 weeks	2	993	33.1	2to4	No	Dog	Yes	MN	6-12 months			Has not had, or sired, puppies	39	33	21	1.57143	1.5-1.7	1.85714	1.8to2.0	3	Breed Club member	0	0	1	0	0	0	0	0	0	0	0	0	Yes	No	0
512	I agree	UK: England, Scotland, Wales, N. Ireland	UK	Mini Smooth	5	MSH	2009-09-22	9-10 weeks	5	1962	65.4	4to6	No	Dog	No	ME	Not neutered			Has not had, or sired, puppies	26	22	14	1.57143	1.5-1.7	1.85714	1.8to2.0	3	Kennel Club Assured Breeder	0	1	0	0	0	0	0	0	0	0	0	0	Yes	No	0
1878	I agree	UK: England, Scotland, Wales, N. Ireland	UK	Wire	12.952	SWH	2009-05-31	11-12 weeks	5	2079	69.3	4to6	No	Dog	Yes	MN	5			Has not had, or sired, puppies	52	45	28	1.60714	1.5-1.7	1.85714	1.8to2.0	3	Hobby breeder (they have bred before or since)	0	0	0	0	0	1	0	0	0	0	0	0	Yes	No	0
58	I agree	UK: England, Scotland, Wales, N. Ireland	UK	Mini Long	3.5	MLH	2014-04-29	8 weeks	0	279	9.3	0to2	Yes	Bitch	Yes	FN	6-12 months			Has not had, or sired, puppies	39	34	21	1.61905	1.5-1.7	1.85714	1.8to2.0	2	Commercial breeder (advertises and sells multiple breeds)	0	0	0	0	0	0	1	0	0	0	0	0	Yes	No	0
235	I agree	UK: England, Scotland, Wales, N. Ireland	UK	Mini Wire	4.4	MWH	2012-08-09	9-10 weeks	2	964	32.13	2to4	No	Dog	Yes	MN	1 Year			Has not had, or sired, puppies	39	34	21	1.61905	1.5-1.7	1.85714	1.8to2.0	1	Breed Club member, Show breeder	0	0	1	1	0	0	0	0	0	0	0	0	Yes	No	0
526	I agree	UK: England, Scotland, Wales, N. Ireland	UK	Mini Smooth	5	MSH	2011-12-23	I bred this dog & have owned it from birth	3	1151	38.37	2to4	No	Bitch	No	FE	Not neutered			Has not had, or sired, puppies	39	34	21	1.61905	1.5-1.7	1.85714	1.8to2.0	3	I bred this Dachshund myself	1	0	0	0	0	0	0	0	0	0	0	0	Yes	No	0
778	I agree	UK: England, Scotland, Wales, N. Ireland	UK	Mini Wire	5.5	MWH	2011-06-25	9-10 weeks	3	1338	44.6	2to4	No	Dog	No	ME	Not neutered			Has not had, or sired, puppies	39	34	21	1.61905	1.5-1.7	1.85714	1.8to2.0	3	Kennel Club Assured Breeder	0	1	0	0	0	0	0	0	0	0	0	0	Yes	No	0
236	I agree	UK: England, Scotland, Wales, N. Ireland	UK	Mini Wire	4.4	MWH	1999-04-30	8 weeks	15	5746	191.53	over10	No	Bitch	No	FE	Not neutered			Has not had, or sired, puppies	39	34	21	1.61905	1.5-1.7	1.85714	1.8to2.0	1	Kennel Club Assured Breeder	0	1	0	0	0	0	0	0	0	0	0	0	Yes	No	0
786	I agree	UK: England, Scotland, Wales, N. Ireland	UK	Mini Wire	5.5	MWH	2011-09-04	Over 12 weeks	3	1259	41.97	2to4	No	Dog	No	ME	Not neutered			Has not had, or sired, puppies	39	35	21	1.66667	1.5-1.7	1.85714	1.8to2.0	3	Kennel Club Assured Breeder	0	1	0	0	0	0	0	0	0	0	0	0	Yes	No	0
1676	I agree	UK: England, Scotland, Wales, N. Ireland	UK	Smooth	10.8	SSH	2014-04-26	8 weeks	0	272	9.07	0to2	Yes	Dog	No	ME	Not neutered			Has not had, or sired, puppies	54	39	29	1.34483	Aunder1.5	1.86207	1.8to2.0	3	Kennel Club Assured Breeder	0	1	0	0	0	0	0	0	0	0	0	0	Yes	No	0
1883	I agree	UK: England, Scotland, Wales, N. Ireland	UK	Wire	13	SWH	2011-05-26	9-10 weeks	3	1349	44.97	2to4	No	Bitch	Yes	FN	Under 6 months			Has not had, or sired, puppies	54	45	29	1.55172	1.5-1.7	1.86207	1.8to2.0	3	Kennel Club Assured Breeder	0	1	0	0	0	0	0	0	0	0	0	0	Yes	No	0
1827	I agree	Australia	Australia	Smooth	12.2	SSH	2010-05-30	8 weeks	4	1729	57.63	4to6	No	Dog	Yes	MN	6-12 months			Has not had, or sired, puppies	54	46	29	1.58621	1.5-1.7	1.86207	1.8to2.0	3	Don't know / can't remember	0	0	0	0	0	0	0	0	0	0	0	0	No	Don't know	2
1657	I agree	UK: England, Scotland, Wales, N. Ireland	UK	Long	10.5	SLH	2010-05-18	11-12 weeks	4	1722	57.4	4to6	No	Bitch	Yes	FN	6-12 months			Has not had, or sired, puppies	54	50	29	1.72414	1.7-1.9	1.86207	1.8to2.0	3	Kennel Club Assured Breeder	0	1	0	0	0	0	0	0	0	0	0	0	Yes	No	0
902	I agree	UK: England, Scotland, Wales, N. Ireland	UK	Mini Long	5.85	MLH	2007-09-18	9-10 weeks	7	2700	90	6to8	No	Dog	No	ME	Not neutered			Has not had, or sired, puppies	41	34	22	1.54545	1.5-1.7	1.86364	1.8to2.0	3	Kennel Club Assured Breeder, Breed Club member, Show breeder	0	1	1	1	0	0	0	0	0	0	0	0	Yes	No	0
845	I agree	UK: England, Scotland, Wales, N. Ireland	UK	Mini Wire	5.6	MWH	2014-03-02	8 weeks	1	384	12.8	0to2	Yes	Dog	No	ME	Not neutered			Has not had, or sired, puppies	41	35	22	1.59091	1.5-1.7	1.86364	1.8to2.0	1	Kennel Club Assured Breeder	0	1	0	0	0	0	0	0	0	0	0	0	Yes	No	0
283	I agree	UK: England, Scotland, Wales, N. Ireland	UK	Mini Long	4.5	MLH	2013-09-08	9-10 weeks	1	512	17.07	0to2	No	Dog	Yes	MN	6-12 months			Has not had, or sired, puppies	41	35	22	1.59091	1.5-1.7	1.86364	1.8to2.0	3	Kennel Club Assured Breeder	0	1	0	0	0	0	0	0	0	0	0	0	Yes	No	0
888	I agree	UK: England, Scotland, Wales, N. Ireland	UK	Mini Wire	5.8	MWH	2009-09-08	I bred this dog & have owned it from birth	5	1976	65.87	4to6	No	Bitch	Yes	FN	3			Has not had, or sired, puppies	41	36	22	1.63636	1.5-1.7	1.86364	1.8to2.0	3	I bred this Dachshund myself	1	0	0	0	0	0	0	0	0	0	0	0	Yes	No	0
534	I agree	UK: England, Scotland, Wales, N. Ireland	UK	Mini Smooth	5	MSH	2013-09-04	9-10 weeks	1	516	17.2	0to2	No	Bitch	Yes	FN	1 Year			Has not had, or sired, puppies	41	37	22	1.68182	1.5-1.7	1.86364	1.8to2.0	3	Kennel Club Assured Breeder	0	1	0	0	0	0	0	0	0	0	0	0	Yes	No	0
875	I agree	UK: England, Scotland, Wales, N. Ireland	UK	Mini Smooth	5.7	MSH	2013-03-11	8 weeks	2	693	23.1	0to2	No	Dog	Yes	MN	6-12 months			Has not had, or sired, puppies	41	37	22	1.68182	1.5-1.7	1.86364	1.8to2.0	3	Kennel Club Assured Breeder	0	1	0	0	0	0	0	0	0	0	0	0	Yes	No	0
1324	I agree	UK: England, Scotland, Wales, N. Ireland	UK	Mini Smooth	7.2	MSH	2014-02-12	11-12 weeks	1	359	11.97	0to2	Yes	Dog	No	ME	Not neutered			Has not had, or sired, puppies	41	42	22	1.90909	over1.9	1.86364	1.8to2.0	4	Kennel Club Assured Breeder	0	1	0	0	0	0	0	0	0	0	0	0	Yes	No	0
1884	I agree	UK: England, Scotland, Wales, N. Ireland	UK	Smooth	13	SSH	2009-02-14	11-12 weeks	6	2179	72.63	6to8	No	Dog	Yes	MN	6-12 months			Has not had, or sired, puppies	56	47	30	1.56667	1.5-1.7	1.86667	1.8to2.0	3	Hobby breeder (they have bred before or since)	0	0	0	0	0	1	0	0	0	0	0	0	Yes	No	0
2013	I agree	UK: England, Scotland, Wales, N. Ireland	UK	Wire	18	SWH	2006-10-06	9-10 weeks	8	3070	102.33	8to10	No	Dog	Yes	MN	7			Has not had, or sired, puppies	56	48	30	1.6	1.5-1.7	1.86667	1.8to2.0	3	Hobby breeder (they have bred before or since)	0	0	0	0	0	1	0	0	0	0	0	0	Yes	No	0
1590	I agree	UK: England, Scotland, Wales, N. Ireland	UK	Wire	10	SWH	2011-06-05	8 weeks	3	1340	44.67	2to4	No	Bitch	Yes	FN	6-12 months			Has not had, or sired, puppies	56	50	30	1.66667	1.5-1.7	1.86667	1.8to2.0	3	Hobby breeder (this was their 1st litter)	0	0	0	0	1	0	0	0	0	0	0	0	Yes	No	0
1406	I agree	UK: England, Scotland, Wales, N. Ireland	UK	Mini Smooth	8	MSH	2012-07-28	9-10 weeks	2	919	30.63	2to4	No	Dog	Yes	MN	6-12 months			Has not had, or sired, puppies	43	33	23	1.43478	Aunder1.5	1.86957	1.8to2.0	3	Kennel Club Assured Breeder	0	1	0	0	0	0	0	0	0	0	0	0	Yes	No	0
906	I agree	Australia	Australia	Mini Long	5.9	MLH	2012-08-17	9-10 weeks	2	947	31.57	2to4	No	Dog	Yes	MN	6-12 months			Has not had, or sired, puppies	43	34	23	1.47826	Aunder1.5	1.86957	1.8to2.0	3	Breed Club member, Show breeder	0	0	1	1	0	0	0	0	0	0	0	0	No	No	0
722	I agree	UK: England, Scotland, Wales, N. Ireland	UK	Mini Smooth	5.4	MSH	2011-03-13	9-10 weeks	4	1473	49.1	4to6	No	Dog	Yes	MN	6-12 months			Has not had, or sired, puppies	43	36	23	1.56522	1.5-1.7	1.86957	1.8to2.0	3	Kennel Club Assured Breeder	0	1	0	0	0	0	0	0	0	0	0	0	Yes	No	0
1270	I agree	UK: England, Scotland, Wales, N. Ireland	UK	Mini Smooth	7	MSH	2009-09-11	8 weeks	5	1970	65.67	4to6	No	Bitch	Yes	FN	5			Has not had, or sired, puppies	43	36	23	1.56522	1.5-1.7	1.86957	1.8to2.0	3	Kennel Club Assured Breeder	0	1	0	0	0	0	0	0	0	0	0	0	Yes	No	0
690	I agree	UK: England, Scotland, Wales, N. Ireland	UK	Smooth	5.25	SSH	2009-06-02	Over 12 weeks	5	2078	69.27	4to6	No	Dog	Yes	MN	6-12 months			Has not had, or sired, puppies	43	37	23	1.6087	1.5-1.7	1.86957	1.8to2.0	3	Breed Club member	0	0	1	0	0	0	0	0	0	0	0	0	Yes	No	0
2031	I agree	UK: England, Scotland, Wales, N. Ireland	UK	Mini Smooth	Missing	MSH	2014-02-22	8 weeks	1	347	11.57	0to2	No	Bitch	No	FE	Not neutered			Has not had, or sired, puppies	43	38	23	1.65217	1.5-1.7	1.86957	1.8to2.0	3	Kennel Club Assured Breeder	0	1	0	0	0	0	0	0	0	0	0	0	Yes	No	0
1148	I agree	Australia	Australia	Mini Smooth	6.5	MSH	2010-02-26	Over 12 weeks	5	1822	60.73	4to6	No	Bitch	Yes	FN	2			Has not had, or sired, puppies	43	39	23	1.69565	1.5-1.7	1.86957	1.8to2.0	3	Puppy Farm (you may not have realised this at the time)	0	0	0	0	0	0	0	1	0	0	0	0	No	No	0
1282	I agree	UK: England, Scotland, Wales, N. Ireland	UK	Mini Smooth	7	MSH	2005-04-05	9-10 weeks	9	3591	119.7	8to10	No	Bitch	Yes	FN	6-12 months			Has not had, or sired, puppies	43	39	23	1.69565	1.5-1.7	1.86957	1.8to2.0	3	Don't know / can't remember	0	0	0	0	0	0	0	0	0	0	0	0	Yes	No	0
903	I agree	UK: England, Scotland, Wales, N. Ireland	UK	Long	5.85	SLH	2008-09-28	Over 12 weeks	6	2334	77.8	6to8	No	Dog	Yes	MN	6-12 months			Has not had, or sired, puppies	43	40	23	1.73913	1.7-1.9	1.86957	1.8to2.0	3	Kennel Club Assured Breeder	0	1	0	0	0	0	0	0	0	0	0	0	Yes	No	0
1049	I agree	UK: England, Scotland, Wales, N. Ireland	UK	Mini Smooth	6.2	MSH	2013-12-04	8 weeks	1	427	14.23	0to2	No	Bitch	No	FE	Not neutered			Has not had, or sired, puppies	45	34	24	1.41667	Aunder1.5	1.875	1.8to2.0	3	Kennel Club Assured Breeder	0	1	0	0	0	0	0	0	0	0	0	0	Yes	No	0
260	I agree	UK: England, Scotland, Wales, N. Ireland	UK	Mini Long	4.5	MLH	2014-09-30	8 weeks	0	129	4.3	0to2	No	Dog	No	ME	Not neutered			Has not had, or sired, puppies	90	70	48	1.45833	Aunder1.5	1.875	1.8to2.0	3	Kennel Club Assured Breeder	0	1	0	0	0	0	0	0	0	0	0	0	Missing	No	0
763	I agree	Australia	Australia	Mini Smooth	5.5	MSH	2013-11-01	8 weeks	1	506	16.87	0to2	No	Dog	Yes	MN	Under 6 months			Has not had, or sired, puppies	45	36	24	1.5	1.5-1.7	1.875	1.8to2.0	3	Commercial breeder (advertises and sells multiple breeds)	0	0	0	0	0	0	1	0	0	0	0	0	No	No	0
663	I agree	UK: England, Scotland, Wales, N. Ireland	UK	Mini Wire	5.2	MWH	2010-05-28	9-10 weeks	4	1720	57.33	4to6	No	Dog	No	ME	Not neutered			Has not had, or sired, puppies	45	37	24	1.54167	1.5-1.7	1.875	1.8to2.0	3	Kennel Club Assured Breeder	0	1	0	0	0	0	0	0	0	0	0	0	Yes	No	0
1142	I agree	UK: England, Scotland, Wales, N. Ireland	UK	Mini Smooth	6.5	MSH	2013-01-31	Over 12 weeks	2	732	24.4	2to4	No	Dog	Yes	MN	Under 6 months			Has not had, or sired, puppies	37.5	32.5	20	1.625	1.5-1.7	1.875	1.8to2.0	4	Kennel Club Assured Breeder	0	1	0	0	0	0	0	0	0	0	0	0	Yes	No	0
1191	I agree	UK: England, Scotland, Wales, N. Ireland	UK	Mini Wire	6.6	MWH	2012-04-26	11-12 weeks	2	1013	33.77	2to4	No	Dog	Yes	MN	1 Year			Has not had, or sired, puppies	45	39	24	1.625	1.5-1.7	1.875	1.8to2.0	3	Kennel Club Assured Breeder	0	1	0	0	0	0	0	0	0	0	0	0	Yes	No	0
780	I agree	UK: England, Scotland, Wales, N. Ireland	UK	Mini Long	5.5	MLH	2012-04-23	11-12 weeks	2	1015	33.83	2to4	No	Dog	Yes	MN	6-12 months			Has not had, or sired, puppies	15	13	8	1.625	1.5-1.7	1.875	1.8to2.0	3	Kennel Club Assured Breeder	0	1	0	0	0	0	0	0	0	0	0	0	Yes	No	0
1101	I agree	Australia	Australia	Mini Smooth	6.4	MSH	2013-07-12	11-12 weeks	1	572	19.07	0to2	No	Dog	Yes	MN	6-12 months			Has not had, or sired, puppies	45	40	24	1.66667	1.5-1.7	1.875	1.8to2.0	3	Breed Club member	0	0	1	0	0	0	0	0	0	0	0	0	No	No	0
1391	I agree	UK: England, Scotland, Wales, N. Ireland	UK	Mini Long	7.8	MLH	2009-07-07	8 weeks	5	2037	67.9	4to6	No	Dog	No	ME	Not neutered			Has not had, or sired, puppies	45	40	24	1.66667	1.5-1.7	1.875	1.8to2.0	2	Kennel Club Assured Breeder	0	1	0	0	0	0	0	0	0	0	0	0	Yes	No	0
14	I agree	UK: England, Scotland, Wales, N. Ireland	UK	Mini Smooth	2.5	MSH	2014-09-25	9-10 weeks	0	130	4.33	0to2	Yes	Bitch	No	FE	Not neutered			Has not had, or sired, puppies	30	27	16	1.6875	1.5-1.7	1.875	1.8to2.0	3	Kennel Club Assured Breeder	0	1	0	0	0	0	0	0	0	0	0	0	Yes	No	0
20	I agree	UK: England, Scotland, Wales, N. Ireland	UK	Mini Smooth	2.6	MSH	2014-10-08	9-10 weeks	0	117	3.9	0to2	Yes	Dog	No	ME	Not neutered			Has not had, or sired, puppies	30	28	16	1.75	1.7-1.9	1.875	1.8to2.0	1	Kennel Club Assured Breeder	0	1	0	0	0	0	0	0	0	0	0	0	Yes	No	0
240	I agree	UK: England, Scotland, Wales, N. Ireland	UK	Mini Long	4.4	MLH	2013-03-09	11-12 weeks	2	698	23.27	0to2	No	Dog	Yes	MN	Under 6 months			Has not had, or sired, puppies	45	42	24	1.75	1.7-1.9	1.875	1.8to2.0	3	Kennel Club Assured Breeder	0	1	0	0	0	0	0	0	0	0	0	0	Yes	No	0
1645	I agree	UK: England, Scotland, Wales, N. Ireland	UK	Wire	10.5	SWH	2013-05-14	I bred this dog & have owned it from birth	1	672	22.4	0to2	No	Dog	No	ME	Not neutered			Has not had, or sired, puppies	47	36	25	1.44	Aunder1.5	1.88	1.8to2.0	3	I bred this Dachshund myself	1	0	0	0	0	0	0	0	0	0	0	0	Yes	No	0
1512	I agree	UK: England, Scotland, Wales, N. Ireland	UK	Wire	9	SWH	2005-10-16	11-12 weeks	9	3397	113.23	8to10	No	Bitch	Yes	FN	3			Has not had, or sired, puppies	47	42	25	1.68	1.5-1.7	1.88	1.8to2.0	2	Kennel Club Assured Breeder	0	1	0	0	0	0	0	0	0	0	0	0	Yes	No	0
1597	I agree	UK: England, Scotland, Wales, N. Ireland	UK	Wire	10	SWH	2013-07-09	9-10 weeks	1	573	19.1	0to2	No	Bitch	Yes	FN	1 Year			Has not had, or sired, puppies	47	43	25	1.72	1.7-1.9	1.88	1.8to2.0	3	Breed Club member	0	0	1	0	0	0	0	0	0	0	0	0	Yes	No	0
1409	I agree	UK: England, Scotland, Wales, N. Ireland	UK	Mini Long	8	MLH	2013-01-02	11-12 weeks	2	762	25.4	2to4	No	Dog	Yes	MN	1 Year			Has not had, or sired, puppies	49	40	26	1.53846	1.5-1.7	1.88462	1.8to2.0	3	Kennel Club Assured Breeder, Commercial breeder (advertises and sells multiple breeds)	0	1	0	0	0	0	1	0	0	0	0	0	Yes	No	0
1586	I agree	Australia	Australia	Mini Long	10	MLH	2007-03-03	Less than 8 weeks old	8	2886	96.2	8to10	No	Dog	Yes	MN	Under 6 months			Has not had, or sired, puppies	49	43	26	1.65385	1.5-1.7	1.88462	1.8to2.0	3	Hobby breeder (they have bred before or since)	0	0	0	0	0	1	0	0	0	0	0	0	No	No	0
1961	I agree	UK: England, Scotland, Wales, N. Ireland	UK	Long	14.5	SLH	2007-07-14	8 weeks	7	2760	92	6to8	No	Dog	Yes	MN	6-12 months			Has not had, or sired, puppies	100	90	53	1.69811	1.5-1.7	1.88679	1.8to2.0	3	Kennel Club Assured Breeder	0	1	0	0	0	0	0	0	0	0	0	0	Yes	No	0
404	I agree	UK: England, Scotland, Wales, N. Ireland	UK	Mini Smooth	4.8	MSH	2009-04-26	11-12 weeks	5	2120	70.67	4to6	No	Dog	No	ME	Not neutered			Has not had, or sired, puppies	34	27	18	1.5	1.5-1.7	1.88889	1.8to2.0	3	Hobby breeder (they have bred before or since)	0	0	0	0	0	1	0	0	0	0	0	0	Yes	No	0
1842	I agree	UK: England, Scotland, Wales, N. Ireland	UK	Wire	12.5	SWH	2012-11-10	8 weeks	2	869	28.97	2to4	No	Dog	No	ME	Not neutered			Has not had, or sired, puppies	59.5	48	31.5	1.52381	1.5-1.7	1.88889	1.8to2.0	3	Kennel Club Assured Breeder	0	1	0	0	0	0	0	0	0	0	0	0	Yes	No	0
116	I agree	UK: England, Scotland, Wales, N. Ireland	UK	Mini Smooth	4	MSH	2014-08-02	8 weeks	0	184	6.13	0to2	Yes	Bitch	No	FE	Not neutered			Has not had, or sired, puppies	34	28	18	1.55556	1.5-1.7	1.88889	1.8to2.0	3	Breed Club member	0	0	1	0	0	0	0	0	0	0	0	0	Yes	No	0
1625	I agree	UK: England, Scotland, Wales, N. Ireland	UK	Long	10.1	SLH	2014-06-09	I bred this dog & have owned it from birth	0	244	8.13	0to2	Yes	Bitch	No	FE	Not neutered			Has not had, or sired, puppies	51	42	27	1.55556	1.5-1.7	1.88889	1.8to2.0	3	I bred this Dachshund myself, Kennel Club Assured Breeder, Breed Club member, Show breeder	1	1	1	1	0	0	0	0	0	0	0	0	Yes	No	0
1344	I agree	UK: England, Scotland, Wales, N. Ireland	UK	Mini Smooth	7.4	MSH	2012-04-22	8 weeks	2	1016	33.87	2to4	No	Dog	Yes	MN	2			Has not had, or sired, puppies	43.18	35.56	22.86	1.55556	1.5-1.7	1.88889	1.8to2.0	4	Kennel Club Assured Breeder	0	1	0	0	0	0	0	0	0	0	0	0	Yes	No	0
102	I agree	UK: England, Scotland, Wales, N. Ireland	UK	Mini Smooth	3.9	MSH	2008-09-24	8 weeks	6	2322	77.4	6to8	No	Bitch	Yes	FN	6-12 months			Has not had, or sired, puppies	34	29	18	1.61111	1.5-1.7	1.88889	1.8to2.0	3	Hobby breeder (this was their 1st litter)	0	0	0	0	1	0	0	0	0	0	0	0	Yes	No	0
60	I agree	UK: England, Scotland, Wales, N. Ireland	UK	Long	3.5	SLH	2003-05-29	Over 12 weeks	11	4268	142.27	over10	No	Bitch	Yes	FN	1 Year			Has not had, or sired, puppies	34	30	18	1.66667	1.5-1.7	1.88889	1.8to2.0	3	Kennel Club Assured Breeder	0	1	0	0	0	0	0	0	0	0	0	0	Yes	No	0
1681	I agree	Scandinavia	Europe	Smooth	10.8	SSH	2010-12-24	Over 12 weeks	4	1492	49.73	4to6	No	Bitch	No	FE	Not neutered			Has not had, or sired, puppies	51	47	27	1.74074	1.7-1.9	1.88889	1.8to2.0	3	Show breeder	0	0	0	1	0	0	0	0	0	0	0	0	No	No	0
458	I agree	UK: England, Scotland, Wales, N. Ireland	UK	Mini Wire	4.9	MWH	2012-11-01	8 weeks	2	814	27.13	2to4	No	Bitch	Yes	FN	1 Year			Has not had, or sired, puppies	34	32	18	1.77778	1.7-1.9	1.88889	1.8to2.0	3	Kennel Club Assured Breeder	0	1	0	0	0	0	0	0	0	0	0	0	Yes	No	0
1567	I agree	UK: England, Scotland, Wales, N. Ireland	UK	Mini Long	10	MLH	2008-11-28	Over 12 weeks	6	2261	75.37	6to8	No	Dog	Yes	MN	2			Has not had, or sired, puppies	53	40	28	1.42857	Aunder1.5	1.89286	1.8to2.0	3	Kennel Club Assured Breeder	0	1	0	0	0	0	0	0	0	0	0	0	Yes	No	0
1774	I agree	UK: England, Scotland, Wales, N. Ireland	UK	Wire	11.7	SWH	2008-04-30	9-10 weeks	6	2469	82.3	6to8	No	Bitch	Yes	FN	1 Year			Has not had, or sired, puppies	53	42	28	1.5	1.5-1.7	1.89286	1.8to2.0	3	Kennel Club Assured Breeder	0	1	0	0	0	0	0	0	0	0	0	0	Yes	No	0
1765	I agree	UK: England, Scotland, Wales, N. Ireland	UK	Wire	11.6	SWH	2013-12-18	8 weeks	1	411	13.7	0to2	No	Dog	No	ME	Not neutered			Has not had, or sired, puppies	53	44	28	1.57143	1.5-1.7	1.89286	1.8to2.0	3	Kennel Club Assured Breeder	0	1	0	0	0	0	0	0	0	0	0	0	Yes	No	0
1766	I agree	UK: England, Scotland, Wales, N. Ireland	UK	Wire	11.6	SWH	2013-12-18	8 weeks	1	412	13.73	0to2	No	Dog	No	ME	Not neutered			Has not had, or sired, puppies	53	44	28	1.57143	1.5-1.7	1.89286	1.8to2.0	3	Kennel Club Assured Breeder	0	1	0	0	0	0	0	0	0	0	0	0	Yes	No	0
1767	I agree	UK: England, Scotland, Wales, N. Ireland	UK	Wire	11.6	SWH	2013-12-18	8 weeks	1	412	13.73	0to2	No	Dog	No	ME	Not neutered			Has not had, or sired, puppies	53	44	28	1.57143	1.5-1.7	1.89286	1.8to2.0	3	Kennel Club Assured Breeder	0	1	0	0	0	0	0	0	0	0	0	0	Yes	No	0
1862	I agree	UK: England, Scotland, Wales, N. Ireland	UK	Wire	12.6	SWH	2012-01-09	9-10 weeks	3	1123	37.43	2to4	No	Dog	No	ME	Not neutered			Has not had, or sired, puppies	53	44	28	1.57143	1.5-1.7	1.89286	1.8to2.0	3	Kennel Club Assured Breeder, Breed Club member, Show breeder	0	1	1	1	0	0	0	0	0	0	0	0	Yes	No	0
1885	I agree	UK: England, Scotland, Wales, N. Ireland	UK	Wire	13	SWH	2005-08-06	Over 12 weeks	9	3480	116	8to10	No	Bitch	Yes	FN	2			Has not had, or sired, puppies	53	44	28	1.57143	1.5-1.7	1.89286	1.8to2.0	3	Kennel Club Assured Breeder	0	1	0	0	0	0	0	0	0	0	0	0	Yes	No	0
1886	I agree	UK: England, Scotland, Wales, N. Ireland	UK	Wire	13	SWH	2005-08-06	Over 12 weeks	9	3485	116.17	8to10	No	Bitch	Yes	FN	2			Has not had, or sired, puppies	53	44	28	1.57143	1.5-1.7	1.89286	1.8to2.0	3	Kennel Club Assured Breeder	0	1	0	0	0	0	0	0	0	0	0	0	Yes	No	0
1098	I agree	UK: England, Scotland, Wales, N. Ireland	UK	Long	6.4	SLH	2007-06-24	9-10 weeks	7	2780	92.67	6to8	No	Dog	No	ME	Not neutered			Has not had, or sired, puppies	53	46	28	1.64286	1.5-1.7	1.89286	1.8to2.0	3	Kennel Club Assured Breeder	0	1	0	0	0	0	0	0	0	0	0	0	Yes	No	0
1715	I agree	UK: England, Scotland, Wales, N. Ireland	UK	Smooth	11	SSH	2008-08-28	11-12 weeks	6	2349	78.3	6to8	No	Dog	Yes	MN	Under 6 months			Has not had, or sired, puppies	53	48	28	1.71429	1.7-1.9	1.89286	1.8to2.0	2	Kennel Club Assured Breeder, Show breeder	0	1	0	1	0	0	0	0	0	0	0	0	Yes	No	0
654	I agree	UK: England, Scotland, Wales, N. Ireland	UK	Mini Wire	5.2	MWH	2005-12-09	Over 12 weeks	9	3343	111.43	8to10	No	Dog	No	ME	Not neutered			Has not had, or sired, puppies	36	26	19	1.36842	Aunder1.5	1.89474	1.8to2.0	3	I got this Dachshund from a Rescue organisation	0	0	0	0	0	0	0	0	0	1	0	0	Yes	No	0
101	I agree	UK: England, Scotland, Wales, N. Ireland	UK	Mini Smooth	3.85	MSH	2010-10-16	Over 12 weeks	4	1579	52.63	4to6	No	Bitch	Yes	FN	3			Has not had, or sired, puppies	36	29	19	1.52632	1.5-1.7	1.89474	1.8to2.0	3	Show breeder	0	0	0	1	0	0	0	0	0	0	0	0	Yes	No	0
88	I agree	UK: England, Scotland, Wales, N. Ireland	UK	Mini Smooth	3.8	MSH	2014-03-09	8 weeks	1	330	11	0to2	Yes	Bitch	No	FE	Not neutered			Has not had, or sired, puppies	36	31	19	1.63158	1.5-1.7	1.89474	1.8to2.0	2	Show breeder	0	0	0	1	0	0	0	0	0	0	0	0	Yes	No	0
453	I agree	UK: England, Scotland, Wales, N. Ireland	UK	Mini Smooth	4.9	MSH	2012-06-05	Less than 8 weeks old	2	972	32.4	2to4	No	Dog	Yes	MN	1 Year			Has not had, or sired, puppies	36	31	19	1.63158	1.5-1.7	1.89474	1.8to2.0	3	Kennel Club Assured Breeder	0	1	0	0	0	0	0	0	0	0	0	0	Yes	No	0
71	I agree	UK: England, Scotland, Wales, N. Ireland	UK	Mini Long	3.6	MLH	2006-06-24	8 weeks	8	3152	105.07	8to10	No	Bitch	No	FE	Not neutered			Has not had, or sired, puppies	36	31	19	1.63158	1.5-1.7	1.89474	1.8to2.0	3	Kennel Club Assured Breeder, Breed Club member	0	1	1	0	0	0	0	0	0	0	0	0	Yes	No	0
388	I agree	UK: England, Scotland, Wales, N. Ireland	UK	Mini Smooth	4.7	MSH	2010-03-16	11-12 weeks	5	1785	59.5	4to6	No	Dog	No	ME	Not neutered			Has not had, or sired, puppies	36	33	19	1.73684	1.7-1.9	1.89474	1.8to2.0	3	Kennel Club Assured Breeder	0	1	0	0	0	0	0	0	0	0	0	0	Yes	No	0
1244	I agree	USA	USA	Smooth	6.9	SSH	2007-10-04	Over 12 weeks	7	2670	89	6to8	No	Dog	Yes	MN	6-12 months			Has not had, or sired, puppies	36	34	19	1.78947	1.7-1.9	1.89474	1.8to2.0	3	Family friend, dog was an "oops litter" supposedly.	0	0	0	0	1	0	0	0	0	0	0	0	No	No	0
655	I agree	UK: England, Scotland, Wales, N. Ireland	UK	Mini Smooth	5.2	MSH	2012-05-17	9-10 weeks	2	992	33.07	2to4	No	Bitch	No	FE	Not neutered			Has not had, or sired, puppies	38	28	20	1.4	Aunder1.5	1.9	1.8to2.0	3	Kennel Club Assured Breeder, Breed Club member, Hobby breeder (this was their 1st litter)	0	1	1	0	1	0	0	0	0	0	0	0	Yes	No	0
658	I agree	UK: England, Scotland, Wales, N. Ireland	UK	Mini Smooth	5.2	MSH	2011-08-19	Over 12 weeks	3	1263	42.1	2to4	No	Dog	No	ME	Not neutered			Has not had, or sired, puppies	38	29	20	1.45	Aunder1.5	1.9	1.8to2.0	3	Private owner	0	0	0	0	0	0	0	0	1	0	0	0	Yes	No	0
112	I agree	Australia	Australia	Mini Smooth	4	MSH	2014-12-02	8 weeks	0	110	3.67	0to2	Yes	Dog	No	ME	Not neutered			Has not had, or sired, puppies	38	30	20	1.5	1.5-1.7	1.9	1.8to2.0	3	Kennel Club Assured Breeder	0	1	0	0	0	0	0	0	0	0	0	0	No	No	0
700	I agree	UK: England, Scotland, Wales, N. Ireland	UK	Mini Smooth	5.3	MSH	2011-11-08	8 weeks	3	1182	39.4	2to4	No	Dog	Yes	MN	1 Year			Has not had, or sired, puppies	38	30	20	1.5	1.5-1.7	1.9	1.8to2.0	3	Kennel Club Assured Breeder	0	1	0	0	0	0	0	0	0	0	0	0	Yes	No	0
278	I agree	UK: England, Scotland, Wales, N. Ireland	UK	Mini Wire	4.5	MWH	2010-11-10	9-10 weeks	4	1545	51.5	4to6	No	Dog	No	ME	Not neutered			Has not had, or sired, puppies	38	31	20	1.55	1.5-1.7	1.9	1.8to2.0	3	Breed Club member, Show breeder	0	0	1	1	0	0	0	0	0	0	0	0	Yes	No	0
1957	I agree	UK: England, Scotland, Wales, N. Ireland	UK	Wire	14.5	SWH	2010-10-24	Over 12 weeks	4	1574	52.47	4to6	No	Dog	Yes	MN	6-12 months			Has not had, or sired, puppies	57	47	30	1.56667	1.5-1.7	1.9	1.8to2.0	3	Kennel Club Assured Breeder, Breed Club member, Show breeder	0	1	1	1	0	0	0	0	0	0	0	0	Yes	No	0
518	I agree	UK: England, Scotland, Wales, N. Ireland	UK	Mini Long	5	MLH	2013-04-01	Over 12 weeks	1	662	22.07	0to2	No	Bitch	Yes	FN	1 Year			Has not had, or sired, puppies	38	32	20	1.6	1.5-1.7	1.9	1.8to2.0	2	Hobby breeder (they have bred before or since)	0	0	0	0	0	1	0	0	0	0	0	0	Yes	No	0
414	I agree	UK: England, Scotland, Wales, N. Ireland	UK	Mini Long	4.8	MLH	2009-03-21	Less than 8 weeks old	6	2147	71.57	4to6	No	Bitch	Yes	FN	6-12 months			Has not had, or sired, puppies	38	33	20	1.65	1.5-1.7	1.9	1.8to2.0	2	Kennel Club Assured Breeder	0	1	0	0	0	0	0	0	0	0	0	0	Yes	No	0
365	I agree	UK: England, Scotland, Wales, N. Ireland	UK	Mini Smooth	4.6	MSH	2014-07-22	8 weeks	0	250	8.33	0to2	Yes	Dog	Yes	MN	Under 6 months			Has not had, or sired, puppies	38	34	20	1.7	1.5-1.7	1.9	1.8to2.0	3	Kennel Club Assured Breeder	0	1	0	0	0	0	0	0	0	0	0	0	Yes	No	0
972	I agree	UK: England, Scotland, Wales, N. Ireland	UK	Mini Smooth	6	MSH	2005-12-25	8 weeks	9	3377	112.57	8to10	No	Dog	No	ME	Not neutered			Has not had, or sired, puppies	38	34	20	1.7	1.5-1.7	1.9	1.8to2.0	3	Kennel Club Assured Breeder	0	1	0	0	0	0	0	0	0	0	0	0	Yes	No	0
1912	I agree	UK: England, Scotland, Wales, N. Ireland	UK	Wire	13.2	SWH	2012-04-22	8 weeks	2	1018	33.93	2to4	No	Bitch	Yes	FN	6-12 months			Has not had, or sired, puppies	57	52	30	1.73333	1.7-1.9	1.9	1.8to2.0	3	Kennel Club Assured Breeder, Breed Club member	0	1	1	0	0	0	0	0	0	0	0	0	Yes	No	0
31	I agree	UK: England, Scotland, Wales, N. Ireland	UK	Mini Smooth	3	MSH	2014-02-25	8 weeks	1	347	11.57	0to2	Yes	Dog	Yes	MN	6-12 months			Has not had, or sired, puppies	38	35	20	1.75	1.7-1.9	1.9	1.8to2.0	3	Breed Club member, Show breeder	0	0	1	1	0	0	0	0	0	0	0	0	Yes	No	0
349	I agree	UK: England, Scotland, Wales, N. Ireland	UK	Mini Wire	4.54	MWH	2012-11-01	9-10 weeks	2	832	27.73	2to4	No	Dog	No	ME	Not neutered			Has not had, or sired, puppies	38	36	20	1.8	1.7-1.9	1.9	1.8to2.0	2	Kennel Club Assured Breeder	0	1	0	0	0	0	0	0	0	0	0	0	Yes	No	0
559	I agree	UK: England, Scotland, Wales, N. Ireland	UK	Mini Wire	5	MWH	2012-08-01	11-12 weeks	2	941	31.37	2to4	No	Dog	Yes	MN	6-12 months			Has not had, or sired, puppies	38	36	20	1.8	1.7-1.9	1.9	1.8to2.0	3	Kennel Club Assured Breeder	0	1	0	0	0	0	0	0	0	0	0	0	Yes	No	0
560	I agree	UK: England, Scotland, Wales, N. Ireland	UK	Mini Smooth	5	MSH	2012-03-20	Over 12 weeks	3	1054	35.13	2to4	No	Dog	No	ME	Not neutered			Has not had, or sired, puppies	38	36	20	1.8	1.7-1.9	1.9	1.8to2.0	3	Kennel Club Assured Breeder, Breed Club member, Show breeder	0	1	1	1	0	0	0	0	0	0	0	0	Yes	No	0
306	I agree	UK: England, Scotland, Wales, N. Ireland	UK	Mini Smooth	4.5	MSH	2014-06-16	8 weeks	0	239	7.97	0to2	Yes	Dog	Yes	MN	6-12 months			Has not had, or sired, puppies	38	37	20	1.85	1.7-1.9	1.9	1.8to2.0	3	Breed Club member	0	0	1	0	0	0	0	0	0	0	0	0	Yes	No	0
585	I agree	UK: England, Scotland, Wales, N. Ireland	UK	Mini Long	5	MLH	2007-04-04	8 weeks	7	2861	95.37	6to8	No	Dog	No	ME	Not neutered			Has not had, or sired, puppies	38	39	20	1.95	over1.9	1.9	1.8to2.0	2	Kennel Club Assured Breeder	0	1	0	0	0	0	0	0	0	0	0	0	Yes	No	0
218	I agree	UK: England, Scotland, Wales, N. Ireland	UK	Mini Smooth	4.3	MSH	2014-09-18	Over 12 weeks	0	138	4.6	0to2	No	Dog	No	ME	Not neutered			Has not had, or sired, puppies	38	40	20	2	over1.9	1.9	1.8to2.0	3	Hobby breeder (this was their 1st litter)	0	0	0	0	1	0	0	0	0	0	0	0	Yes	No	0
1399	I agree	UK: England, Scotland, Wales, N. Ireland	UK	Smooth	7.9	SSH	2012-08-12	8 weeks	2	913	30.43	2to4	No	Bitch	Yes	FN	6-12 months			Has not had, or sired, puppies	49.5	47	26	1.80769	1.7-1.9	1.90385	1.8to2.0	1	Kennel Club Assured Breeder	0	1	0	0	0	0	0	0	0	0	0	0	Yes	No	0
885	I agree	UK: England, Scotland, Wales, N. Ireland	UK	Mini Wire	5.8	MWH	2005-08-21	9-10 weeks	9	3452	115.07	8to10	No	Bitch	Yes	FN	6-12 months			Has not had, or sired, puppies	40	31	21	1.47619	Aunder1.5	1.90476	1.8to2.0	4	Show breeder	0	0	0	1	0	0	0	0	0	0	0	0	Yes	Don't know	2
699	I agree	UK: England, Scotland, Wales, N. Ireland	UK	Mini Wire	5.3	MWH	2004-03-20	9-10 weeks	11	3971	132.37	over10	No	Bitch	Yes	FN	6-12 months			Has not had, or sired, puppies	40	31	21	1.47619	Aunder1.5	1.90476	1.8to2.0	4	Kennel Club Assured Breeder	0	1	0	0	0	0	0	0	0	0	0	0	Yes	No	0
633	I agree	Australia	Australia	Mini Smooth	5.1	MSH	2009-09-07	8 weeks	5	1993	66.43	4to6	No	Bitch	Yes	FN	6-12 months			Has not had, or sired, puppies	40	32	21	1.52381	1.5-1.7	1.90476	1.8to2.0	2	Breed Club member	0	0	1	0	0	0	0	0	0	0	0	0	No	No	0
451	I agree	UK: England, Scotland, Wales, N. Ireland	UK	Mini Long	4.9	MLH	2014-03-21	I bred this dog & have owned it from birth	1	324	10.8	0to2	Yes	Bitch	No	FE	Not neutered			Has not had, or sired, puppies	40	33	21	1.57143	1.5-1.7	1.90476	1.8to2.0	3	I bred this Dachshund myself, Kennel Club Assured Breeder, Breed Club member, Show breeder	1	1	1	1	0	0	0	0	0	0	0	0	Yes	No	0
1	I agree	UK: England, Scotland, Wales, N. Ireland	UK	Mini Wire	Missing	MWH	2011-01-25	8 weeks	4	1470	49	4to6	No	Bitch	No	FE	Not neutered			Has not had, or sired, puppies	40	33	21	1.57143	1.5-1.7	1.90476	1.8to2.0	2	Kennel Club Assured Breeder, Commercial breeder (advertises and sells multiple breeds)	0	1	0	0	0	0	1	0	0	0	0	0	Yes	No	0
634	I agree	UK: England, Scotland, Wales, N. Ireland	UK	Mini Wire	5.1	MWH	2009-10-14	I bred this dog & have owned it from birth	5	1965	65.5	4to6	No	Dog	No	ME	Not neutered			Has not had, or sired, puppies	40	33	21	1.57143	1.5-1.7	1.90476	1.8to2.0	3	I bred this Dachshund myself	1	0	0	0	0	0	0	0	0	0	0	0	Yes	No	0
666	I agree	Australia	Australia	Mini Smooth	5.2	MSH	2008-03-21	8 weeks	7	2500	83.33	6to8	No	Bitch	Yes	FN	6-12 months			Has not had, or sired, puppies	40	33	21	1.57143	1.5-1.7	1.90476	1.8to2.0	3	Breed Club member	0	0	1	0	0	0	0	0	0	0	0	0	Yes	No	0
1140	I agree	UK: England, Scotland, Wales, N. Ireland	UK	Mini Long	6.5	MLH	2013-06-19	8 weeks	1	593	19.77	0to2	No	Bitch	No	FE	Not neutered			Has not had, or sired, puppies	40	34	21	1.61905	1.5-1.7	1.90476	1.8to2.0	3	Kennel Club Assured Breeder	0	1	0	0	0	0	0	0	0	0	0	0	Yes	No	0
779	I agree	UK: England, Scotland, Wales, N. Ireland	UK	Mini Smooth	5.5	MSH	2012-05-15	11-12 weeks	2	993	33.1	2to4	No	Dog	Yes	MN	6-12 months			Has not had, or sired, puppies	40	34	21	1.61905	1.5-1.7	1.90476	1.8to2.0	3	Kennel Club Assured Breeder, Breed Club member, Show breeder	0	1	1	1	0	0	0	0	0	0	0	0	Yes	No	0
669	I agree	UK: England, Scotland, Wales, N. Ireland	UK	Mini Wire	5.2	MWH	2011-09-15	11-12 weeks	3	1236	41.2	2to4	No	Bitch	Yes	FN	6-12 months			Has not had, or sired, puppies	40	34	21	1.61905	1.5-1.7	1.90476	1.8to2.0	3	Kennel Club Assured Breeder	0	1	0	0	0	0	0	0	0	0	0	0	Yes	No	0
1141	I agree	UK: England, Scotland, Wales, N. Ireland	UK	Mini Wire	6.5	MWH	2011-07-17	9-10 weeks	3	1287	42.9	2to4	No	Bitch	No	FE	Not neutered			Has not had, or sired, puppies	40	34	21	1.61905	1.5-1.7	1.90476	1.8to2.0	1	Hobby breeder (they have bred before or since)	0	0	0	0	0	1	0	0	0	0	0	0	Yes	No	0
91	I agree	UK: England, Scotland, Wales, N. Ireland	UK	Mini Smooth	3.8	MSH	2014-09-12	Over 12 weeks	0	143	4.77	0to2	Yes	Dog	No	ME	Not neutered			Has not had, or sired, puppies	40	35	21	1.66667	1.5-1.7	1.90476	1.8to2.0	3	Hobby breeder (they have bred before or since)	0	0	0	0	0	1	0	0	0	0	0	0	Yes	No	0
239	I agree	UK: England, Scotland, Wales, N. Ireland	UK	Smooth	4.4	SSH	2014-08-01	8 weeks	0	241	8.03	0to2	Yes	Dog	No	ME	Not neutered			Has not had, or sired, puppies	40	35	21	1.66667	1.5-1.7	1.90476	1.8to2.0	1	Hobby breeder (they have bred before or since)	0	0	0	0	0	1	0	0	0	0	0	0	Yes	No	0
1279	I agree	UK: England, Scotland, Wales, N. Ireland	UK	Mini Long	7	MLH	2013-06-13	9-10 weeks	1	599	19.97	0to2	No	Bitch	Yes	FN	6-12 months			Has not had, or sired, puppies	40	35	21	1.66667	1.5-1.7	1.90476	1.8to2.0	3	Kennel Club Assured Breeder	0	1	0	0	0	0	0	0	0	0	0	0	Yes	No	0
291	I agree	UK: England, Scotland, Wales, N. Ireland	UK	Mini Long	4.5	MLH	2009-12-06	9-10 weeks	5	1889	62.97	4to6	No	Bitch	Yes	FN	6-12 months			Has not had, or sired, puppies	40	35	21	1.66667	1.5-1.7	1.90476	1.8to2.0	1	Kennel Club Assured Breeder	0	1	0	0	0	0	0	0	0	0	0	0	Yes	No	0
540	I agree	UK: England, Scotland, Wales, N. Ireland	UK	Mini Smooth	5	MSH	2012-10-25	11-12 weeks	2	830	27.67	2to4	No	Dog	No	ME	Not neutered			Has not had, or sired, puppies	40	36	21	1.71429	1.7-1.9	1.90476	1.8to2.0	3	Hobby breeder (they have bred before or since)	0	0	0	0	0	1	0	0	0	0	0	0	Yes	No	0
386	I agree	UK: England, Scotland, Wales, N. Ireland	UK	Mini Smooth	4.7	MSH	2011-06-06	8 weeks	3	1337	44.57	2to4	No	Dog	No	ME	Not neutered			Has not had, or sired, puppies	40	36	21	1.71429	1.7-1.9	1.90476	1.8to2.0	3	Hobby breeder (they have bred before or since)	0	0	0	0	0	1	0	0	0	0	0	0	Yes	No	0
552	I agree	UK: England, Scotland, Wales, N. Ireland	UK	Mini Smooth	5	MSH	2010-06-24	9-10 weeks	4	1684	56.13	4to6	No	Dog	No	ME	Not neutered			Has not had, or sired, puppies	40	37	21	1.7619	1.7-1.9	1.90476	1.8to2.0	2	Kennel Club Assured Breeder	0	1	0	0	0	0	0	0	0	0	0	0	Yes	No	0
984	I agree	UK: England, Scotland, Wales, N. Ireland	UK	Mini Long	6	MLH	2011-01-29	9-10 weeks	4	1485	49.5	4to6	No	Bitch	Yes	FN	6-12 months			Has not had, or sired, puppies	40	38	21	1.80952	1.7-1.9	1.90476	1.8to2.0	3	Hobby breeder (this was their 1st litter)	0	0	0	0	1	0	0	0	0	0	0	0	Yes	No	0
1050	I agree	UK: England, Scotland, Wales, N. Ireland	UK	Mini Long	6.2	MLH	2013-05-16	9-10 weeks	1	627	20.9	0to2	No	Dog	Yes	MN	Under 6 months			Has not had, or sired, puppies	42	32	22	1.45455	Aunder1.5	1.90909	1.8to2.0	3	Kennel Club Assured Breeder	0	1	0	0	0	0	0	0	0	0	0	0	Yes	No	0
1125	I agree	UK: England, Scotland, Wales, N. Ireland	UK	Mini Long	6.5	MLH	2006-05-10	8 weeks	8	3190	106.33	8to10	No	Dog	Yes	MN	6-12 months			Has not had, or sired, puppies	42	32	22	1.45455	Aunder1.5	1.90909	1.8to2.0	3	Commercial breeder (advertises and sells multiple breeds)	0	0	0	0	0	0	1	0	0	0	0	0	Yes	No	0
781	I agree	Australia	Australia	Mini Long	5.5	MLH	2014-05-25	9-10 weeks	0	269	8.97	0to2	Yes	Dog	Yes	MN	6-12 months			Has not had, or sired, puppies	42	36	22	1.63636	1.5-1.7	1.90909	1.8to2.0	3	Commercial breeder (advertises and sells multiple breeds)	0	0	0	0	0	0	1	0	0	0	0	0	No	No	0
238	I agree	UK: England, Scotland, Wales, N. Ireland	UK	Mini Wire	4.4	MWH	2006-09-06	9-10 weeks	8	3071	102.37	8to10	No	Bitch	No	FE	Not neutered			Has not had, or sired, puppies	42	36	22	1.63636	1.5-1.7	1.90909	1.8to2.0	3	Hobby breeder (they have bred before or since)	0	0	0	0	0	1	0	0	0	0	0	0	Yes	No	0
1284	I agree	UK: England, Scotland, Wales, N. Ireland	UK	Smooth	7	SSH	2014-04-24	Over 12 weeks	0	292	9.73	0to2	Yes	Dog	Yes	MN	6-12 months			Has not had, or sired, puppies	42	38	22	1.72727	1.7-1.9	1.90909	1.8to2.0	3	I got this Dachshund from a Rescue organisation	0	0	0	0	0	0	0	0	0	1	0	0	Yes	No	0
1034	I agree	UK: England, Scotland, Wales, N. Ireland	UK	Mini Smooth	6.1	MSH	2007-12-04	8 weeks	7	2640	88	6to8	No	Dog	Yes	MN	1 Year			Has not had, or sired, puppies	42	38	22	1.72727	1.7-1.9	1.90909	1.8to2.0	3	Hobby breeder (they have bred before or since)	0	0	0	0	0	1	0	0	0	0	0	0	Yes	No	0
556	I agree	UK: England, Scotland, Wales, N. Ireland	UK	Mini Wire	5	MWH	2014-07-30	9-10 weeks	0	188	6.27	0to2	Yes	Bitch	No	FE	Not neutered			Has not had, or sired, puppies	42	39	22	1.77273	1.7-1.9	1.90909	1.8to2.0	3	Kennel Club Assured Breeder	0	1	0	0	0	0	0	0	0	0	0	0	Yes	No	0
566	I agree	UK: England, Scotland, Wales, N. Ireland	UK	Mini Long	5	MLH	2014-01-25	9-10 weeks	1	373	12.43	0to2	No	Dog	No	ME	Not neutered			Has not had, or sired, puppies	42	40	22	1.81818	1.7-1.9	1.90909	1.8to2.0	3	Kennel Club Assured Breeder	0	1	0	0	0	0	0	0	0	0	0	0	Yes	No	0
318	I agree	UK: England, Scotland, Wales, N. Ireland	UK	Mini Long	4.5	MLH	2014-05-19	Over 12 weeks	0	259	8.63	0to2	Yes	Bitch	No	FE	Not neutered			Has not had, or sired, puppies	42	44	22	2	over1.9	1.90909	1.8to2.0	3	Hobby breeder (they have bred before or since)	0	0	0	0	0	1	0	0	0	0	0	0	Yes	No	0
1042	I agree	UK: England, Scotland, Wales, N. Ireland	UK	Mini Long	6.13	MLH	2013-08-31	9-10 weeks	1	562	18.73	0to2	No	Bitch	Yes	FN	1 Year			Has not had, or sired, puppies	42	47	22	2.13636	over1.9	1.90909	1.8to2.0	4	Hobby breeder (this was their 1st litter)	0	0	0	0	1	0	0	0	0	0	0	0	Yes	No	0
926	I agree	UK: England, Scotland, Wales, N. Ireland	UK	Mini Wire	6	MWH	2013-11-07	Over 12 weeks	1	493	16.43	0to2	No	Dog	No	ME	Not neutered			Has not had, or sired, puppies	42	Missing	22	Missing	Missing	1.90909	1.8to2.0	3	Kennel Club Assured Breeder	0	1	0	0	0	0	0	0	0	0	0	0	Yes	No	0
1985	I agree	UK: England, Scotland, Wales, N. Ireland	UK	Mini Wire	5.3	MWH	2012-05-11	I bred this dog & have owned it from birth	2	1004	33.47	2to4	No	Dog	No	ME	Not neutered			Has not had, or sired, puppies	44	34	23	1.47826	Aunder1.5	1.91304	1.8to2.0	3	I bred this Dachshund myself	1	0	0	0	0	0	0	0	0	0	0	0	Yes	No	0
1457	I agree	UK: England, Scotland, Wales, N. Ireland	UK	Mini Smooth	8.25	MSH	2009-05-14	Over 12 weeks	5	2092	69.73	4to6	No	Dog	Yes	MN	6-12 months			Has not had, or sired, puppies	44	34	23	1.47826	Aunder1.5	1.91304	1.8to2.0	3	Show breeder	0	0	0	1	0	0	0	0	0	0	0	0	Yes	No	0
1133	I agree	UK: England, Scotland, Wales, N. Ireland	UK	Mini Smooth	6.5	MSH	2013-12-12	9-10 weeks	1	418	13.93	0to2	No	Dog	Yes	MN	6-12 months			Has not had, or sired, puppies	44	36	23	1.56522	1.5-1.7	1.91304	1.8to2.0	3	Hobby breeder (this was their 1st litter)	0	0	0	0	1	0	0	0	0	0	0	0	Yes	No	0
118	I agree	UK: England, Scotland, Wales, N. Ireland	UK	Mini Smooth	4	MSH	2013-09-17	8 weeks	1	504	16.8	0to2	No	Bitch	No	FE	Not neutered			Has not had, or sired, puppies	44	36	23	1.56522	1.5-1.7	1.91304	1.8to2.0	3	Hobby breeder (this was their 1st litter)	0	0	0	0	1	0	0	0	0	0	0	0	Yes	No	0
912	I agree	UK: England, Scotland, Wales, N. Ireland	UK	Mini Long	5.9	MLH	2011-11-08	Over 12 weeks	3	1191	39.7	2to4	No	Dog	No	ME	Not neutered			Has not had, or sired, puppies	44	38	23	1.65217	1.5-1.7	1.91304	1.8to2.0	3	Show breeder	0	0	0	1	0	0	0	0	0	0	0	0	Yes	No	0
1477	I agree	Canada	Canada	Mini Long	8.5	MLH	2009-07-05	Over 12 weeks	5	2039	67.97	4to6	No	Bitch	Yes	FN	6-12 months			Has not had, or sired, puppies	44	38	23	1.65217	1.5-1.7	1.91304	1.8to2.0	3	I got this Dachshund from a Rescue organisation	0	0	0	0	0	0	0	0	0	1	0	0	No	No	0
1100	I agree	UK: England, Scotland, Wales, N. Ireland	UK	Mini Long	6.4	MLH	2009-06-08	9-10 weeks	5	2065	68.83	4to6	No	Bitch	Yes	FN	6-12 months			Has not had, or sired, puppies	44	38	23	1.65217	1.5-1.7	1.91304	1.8to2.0	3	Kennel Club Assured Breeder	0	1	0	0	0	0	0	0	0	0	0	0	Yes	No	0
1364	I agree	UK: England, Scotland, Wales, N. Ireland	UK	Mini Wire	7.5	MWH	2013-12-19	9-10 weeks	1	410	13.67	0to2	No	Dog	No	ME	Not neutered			Has not had, or sired, puppies	44	40	23	1.73913	1.7-1.9	1.91304	1.8to2.0	3	Hobby breeder (they have bred before or since)	0	0	0	0	0	1	0	0	0	0	0	0	Yes	No	0
1194	I agree	Isle of Man, British Isles	UK	Mini Long	6.65	MLH	2013-05-08	Over 12 weeks	1	683	22.77	0to2	No	Dog	Yes	MN	6-12 months			Has not had, or sired, puppies	44	41	23	1.78261	1.7-1.9	1.91304	1.8to2.0	4	Kennel Club Assured Breeder	0	1	0	0	0	0	0	0	0	0	0	0	Yes	No	0
980	I agree	UK: England, Scotland, Wales, N. Ireland	UK	Mini Smooth	6	MSH	2009-12-03	9-10 weeks	5	1933	64.43	4to6	No	Dog	No	ME	Not neutered			Has not had, or sired, puppies	44	41	23	1.78261	1.7-1.9	1.91304	1.8to2.0	3	Hobby breeder (they have bred before or since)	0	0	0	0	0	1	0	0	0	0	0	0	Yes	No	0
1378	I agree	UK: England, Scotland, Wales, N. Ireland	UK	Mini Smooth	7.6	MSH	2012-04-23	8 weeks	2	1019	33.97	2to4	No	Dog	Yes	MN	6-12 months			Has not had, or sired, puppies	44	42	23	1.82609	1.7-1.9	1.91304	1.8to2.0	3	Hobby breeder (they have bred before or since)	0	0	0	0	0	1	0	0	0	0	0	0	Yes	No	0
1209	I agree	UK: England, Scotland, Wales, N. Ireland	UK	Mini Wire	6.7	MWH	2012-07-02	9-10 weeks	2	950	31.67	2to4	No	Dog	Yes	MN	1 Year			Has not had, or sired, puppies	44	45	23	1.95652	over1.9	1.91304	1.8to2.0	4	Breed Club member	0	0	1	0	0	0	0	0	0	0	0	0	Yes	No	0
1459	I agree	UK: England, Scotland, Wales, N. Ireland	UK	Mini Smooth	8.3	MSH	2011-08-10	Over 12 weeks	3	1274	42.47	2to4	No	Dog	Yes	MN	6-12 months			Has not had, or sired, puppies	46	36	24	1.5	1.5-1.7	1.91667	1.8to2.0	3	Don't know / can't remember	0	0	0	0	0	0	0	0	0	0	0	0	Yes	No	0
1421	I agree	UK: England, Scotland, Wales, N. Ireland	UK	Mini Smooth	8	MSH	2012-11-29	8 weeks	2	795	26.5	2to4	No	Dog	Yes	MN	6-12 months			Has not had, or sired, puppies	46	40	24	1.66667	1.5-1.7	1.91667	1.8to2.0	3	Kennel Club Assured Breeder	0	1	0	0	0	0	0	0	0	0	0	0	Yes	No	0
1741	I agree	UK: England, Scotland, Wales, N. Ireland	UK	Wire	11.2	SWH	2010-10-07	9-10 weeks	4	1609	53.63	4to6	No	Bitch	Yes	FN	6-12 months			Has not had, or sired, puppies	46	43	24	1.79167	1.7-1.9	1.91667	1.8to2.0	3	Hobby breeder (they have bred before or since)	0	0	0	0	0	1	0	0	0	0	0	0	Yes	No	0
507	I agree	UK: England, Scotland, Wales, N. Ireland	UK	Mini Long	5	MLH	2006-02-02	8 weeks	9	3288	109.6	8to10	No	Bitch	No	FE	Not neutered			Has not had, or sired, puppies	48	39	25	1.56	1.5-1.7	1.92	1.8to2.0	3	Breed Club member	0	0	1	0	0	0	0	0	0	0	0	0	Yes	No	0
1419	I agree	UK: England, Scotland, Wales, N. Ireland	UK	Mini Long	8	MLH	2008-01-01	8 weeks	7	2589	86.3	6to8	No	Dog	Yes	MN	1 Year			Has not had, or sired, puppies	48	41	25	1.64	1.5-1.7	1.92	1.8to2.0	5	Hobby breeder (they have bred before or since)	0	0	0	0	0	1	0	0	0	0	0	0	Yes	No	0
1029	I agree	UK: England, Scotland, Wales, N. Ireland	UK	Mini Smooth	6.1	MSH	2008-08-05	9-10 weeks	6	2373	79.1	6to8	No	Dog	No	ME	Not neutered			Has not had, or sired, puppies	48	45	25	1.8	1.7-1.9	1.92	1.8to2.0	2	Kennel Club Assured Breeder	0	1	0	0	0	0	0	0	0	0	0	0	Yes	No	0
1634	I agree	UK: England, Scotland, Wales, N. Ireland	UK	Wire	10.3	SWH	2008-12-22	I bred this dog & have owned it from birth	6	2238	74.6	6to8	No	Dog	No	ME	Not neutered			Has not had, or sired, puppies	50	38	26	1.46154	Aunder1.5	1.92308	1.8to2.0	3	I bred this Dachshund myself	1	0	0	0	0	0	0	0	0	0	0	0	Yes	No	0
1705	I agree	UK: England, Scotland, Wales, N. Ireland	UK	Smooth	11	SSH	2007-08-11	I bred this dog & have owned it from birth	7	2737	91.23	6to8	No	Bitch	No	FE	Not neutered			Has not had, or sired, puppies	50	42	26	1.61538	1.5-1.7	1.92308	1.8to2.0	3	I bred this Dachshund myself	1	0	0	0	0	0	0	0	0	0	0	0	Yes	No	0
1058	I agree	UK: England, Scotland, Wales, N. Ireland	UK	Wire	6.2	SWH	2014-07-07	8 weeks	0	267	8.9	0to2	Yes	Bitch	No	FE	Not neutered			Has not had, or sired, puppies	50	45	26	1.73077	1.7-1.9	1.92308	1.8to2.0	1	Hobby breeder (they have bred before or since)	0	0	0	0	0	1	0	0	0	0	0	0	Yes	No	0
1642	I agree	USA	USA	Wire	10.43	SWH	2007-04-17	Over 12 weeks	7	2888	96.27	8to10	No	Bitch	Yes	FN	6			Has not had, or sired, puppies	50	45	26	1.73077	1.7-1.9	1.92308	1.8to2.0	3	Show breeder	0	0	0	1	0	0	0	0	0	0	0	0	Yes	No	0
916	I agree	UK: England, Scotland, Wales, N. Ireland	UK	Mini Smooth	5.9	MSH	2013-11-02	8 weeks	1	457	15.23	0to2	No	Dog	Yes	MN	6-12 months			Has not had, or sired, puppies	50	50	26	1.92308	over1.9	1.92308	1.8to2.0	3	Kennel Club Assured Breeder	0	1	0	0	0	0	0	0	0	0	0	0	Yes	No	0
1671	I agree	UK: England, Scotland, Wales, N. Ireland	UK	Long	10.7	SLH	2013-02-18	I bred this dog & have owned it from birth	2	720	24	0to2	No	Bitch	No	FE	Not neutered			Has not had, or sired, puppies	52	42	27	1.55556	1.5-1.7	1.92593	1.8to2.0	3	I bred this Dachshund myself, Kennel Club Assured Breeder, Breed Club member, Show breeder	1	1	1	1	0	0	0	0	0	0	0	0	Yes	No	0
1493	I agree	UK: England, Scotland, Wales, N. Ireland	UK	Long	8.7	SLH	2014-05-01	8 weeks	0	272	9.07	0to2	Yes	Bitch	No	FE	Not neutered			Has not had, or sired, puppies	52	43	27	1.59259	1.5-1.7	1.92593	1.8to2.0	3	Hobby breeder (they have bred before or since)	0	0	0	0	0	1	0	0	0	0	0	0	Yes	No	0
1480	I agree	Australia	Australia	Smooth	8.5	SSH	2014-01-26	11-12 weeks	1	361	12.03	0to2	Yes	Dog	Yes	MN	6-12 months			Has not had, or sired, puppies	52	46	27	1.7037	1.7-1.9	1.92593	1.8to2.0	3	Hobby breeder (they have bred before or since)	0	0	0	0	0	1	0	0	0	0	0	0	No	No	0
1794	I agree	Australia	Australia	Smooth	12	SSH	2014-01-17	8 weeks	1	374	12.47	0to2	Yes	Dog	No	ME	Not neutered			Has not had, or sired, puppies	52	46	27	1.7037	1.7-1.9	1.92593	1.8to2.0	3	Kennel Club Assured Breeder, Breed Club member, Show breeder	0	1	1	1	0	0	0	0	0	0	0	0	No	No	0
1902	I agree	UK: England, Scotland, Wales, N. Ireland	UK	Long	13	SLH	2012-06-22	9-10 weeks	2	958	31.93	2to4	No	Bitch	Yes	FN	1 Year			Has not had, or sired, puppies	52	48	27	1.77778	1.7-1.9	1.92593	1.8to2.0	3	Kennel Club Assured Breeder	0	1	0	0	0	0	0	0	0	0	0	0	Yes	No	0
1603	I agree	UK: England, Scotland, Wales, N. Ireland	UK	Wire	10	SWH	2012-09-07	Over 12 weeks	2	889	29.63	2to4	No	Bitch	Yes	FN	Under 6 months			Has not had, or sired, puppies	52	50	27	1.85185	1.7-1.9	1.92593	1.8to2.0	3	Kennel Club Assured Breeder, Breed Club member	0	1	1	0	0	0	0	0	0	0	0	0	Yes	No	0
1670	I agree	UK: England, Scotland, Wales, N. Ireland	UK	Smooth	10.7	SSH	2011-10-17	9-10 weeks	3	1194	39.8	2to4	No	Dog	No	ME	Not neutered			Has not had, or sired, puppies	54	38	28	1.35714	Aunder1.5	1.92857	1.8to2.0	3	Kennel Club Assured Breeder	0	1	0	0	0	0	0	0	0	0	0	0	Yes	No	0
1969	I agree	UK: England, Scotland, Wales, N. Ireland	UK	Wire	15	SWH	2013-12-04	8 weeks	1	433	14.43	0to2	No	Bitch	Yes	FN	6-12 months			Has not had, or sired, puppies	54	46	28	1.64286	1.5-1.7	1.92857	1.8to2.0	3	Breed Club member	0	0	1	0	0	0	0	0	0	0	0	0	Yes	No	0
1666	I agree	UK: England, Scotland, Wales, N. Ireland	UK	Wire	10.6	SWH	2008-04-25	11-12 weeks	6	2494	83.13	6to8	No	Dog	No	ME	Not neutered			Has not had, or sired, puppies	54	47	28	1.67857	1.5-1.7	1.92857	1.8to2.0	3	Kennel Club Assured Breeder	0	1	0	0	0	0	0	0	0	0	0	0	Yes	No	0
1938	I agree	UK: England, Scotland, Wales, N. Ireland	UK	Smooth	14	SSH	2003-09-21	Over 12 weeks	11	4158	138.6	over10	No	Dog	No	ME	Not neutered			Has not had, or sired, puppies	54	47	28	1.67857	1.5-1.7	1.92857	1.8to2.0	3	Show breeder	0	0	0	1	0	0	0	0	0	0	0	0	Yes	No	0
1921	I agree	UK: England, Scotland, Wales, N. Ireland	UK	Long	13.5	SLH	2013-10-05	9-10 weeks	1	475	15.83	0to2	No	Dog	No	ME	Not neutered			Has not had, or sired, puppies	56	45	29	1.55172	1.5-1.7	1.93103	1.8to2.0	3	Hobby breeder (they have bred before or since)	0	0	0	0	0	1	0	0	0	0	0	0	Yes	No	0
1936	I agree	UK: England, Scotland, Wales, N. Ireland	UK	Wire	14	SWH	2013-10-14	8 weeks	1	477	15.9	0to2	No	Dog	Yes	MN	6-12 months			Has not had, or sired, puppies	56	48	29	1.65517	1.5-1.7	1.93103	1.8to2.0	3	Kennel Club Assured Breeder	0	1	0	0	0	0	0	0	0	0	0	0	Yes	No	0
11	I agree	UK: England, Scotland, Wales, N. Ireland	UK	Mini Smooth	2.3	MSH	2014-10-24	8 weeks	0	102	3.4	0to2	Yes	Bitch	No	FE	Not neutered			Has not had, or sired, puppies	29	24	15	1.6	1.5-1.7	1.93333	1.8to2.0	3	Kennel Club Assured Breeder	0	1	0	0	0	0	0	0	0	0	0	0	Yes	No	0
2027	I agree	UK: England, Scotland, Wales, N. Ireland	UK	Wire	25	SWH	2012-01-06	9-10 weeks	3	1123	37.43	2to4	No	Dog	No	ME	Not neutered			Has not had, or sired, puppies	58	48	30	1.6	1.5-1.7	1.93333	1.8to2.0	3	Kennel Club Assured Breeder	0	1	0	0	0	0	0	0	0	0	0	0	Yes	No	0
1656	I agree	Australia	Australia	Smooth	10.5	SSH	2013-10-06	8 weeks	1	500	16.67	0to2	No	Bitch	Yes	FN	6-12 months			Has not had, or sired, puppies	58	50	30	1.66667	1.5-1.7	1.93333	1.8to2.0	3	Show breeder	0	0	0	1	0	0	0	0	0	0	0	0	No	No	0
1959	I agree	UK: England, Scotland, Wales, N. Ireland	UK	Long	14.5	SLH	2011-07-24	I bred this dog & have owned it from birth	3	1302	43.4	2to4	No	Dog	No	ME	Not neutered			Has not had, or sired, puppies	58	50	30	1.66667	1.5-1.7	1.93333	1.8to2.0	3	I bred this Dachshund myself	1	0	0	0	0	0	0	0	0	0	0	0	Yes	No	0
1117	I agree	UK: England, Scotland, Wales, N. Ireland	UK	Mini Smooth	6.5	MSH	2011-01-16	11-12 weeks	4	1496	49.87	4to6	No	Dog	Yes	MN	6-12 months			Has not had, or sired, puppies	43.5	Missing	22.5	Missing	Missing	1.93333	1.8to2.0	3	Kennel Club Assured Breeder	0	1	0	0	0	0	0	0	0	0	0	0	Yes	No	0
2026	I agree	Canada	Canada	Long	24.9	SLH	2011-01-14	I bred this dog & have owned it from birth	4	1480	49.33	4to6	No	Dog	No	ME	Not neutered			Has not had, or sired, puppies	59	48	30.5	1.57377	1.5-1.7	1.93443	1.8to2.0	3	I bred this Dachshund myself	1	0	0	0	0	0	0	0	0	0	0	0	No	No	0
1967	I agree	UK: England, Scotland, Wales, N. Ireland	UK	Long	15	SLH	2009-11-14	9-10 weeks	5	1906	63.53	4to6	No	Dog	No	ME	Not neutered			Has not had, or sired, puppies	60	45	31	1.45161	Aunder1.5	1.93548	1.8to2.0	3	Breed Club member, Show breeder	0	0	1	1	0	0	0	0	0	0	0	0	Yes	No	0
2029	I agree	UK: England, Scotland, Wales, N. Ireland	UK	Long	38	SLH	2014-02-14	11-12 weeks	1	354	11.8	0to2	Yes	Dog	No	ME	Not neutered			Has not had, or sired, puppies	66	50	34	1.47059	Aunder1.5	1.94118	1.8to2.0	3	Breed Club member, Show breeder	0	0	1	1	0	0	0	0	0	0	0	0	Yes	No	0
241	I agree	UK: England, Scotland, Wales, N. Ireland	UK	Mini Smooth	4.4	MSH	2014-07-10	11-12 weeks	0	207	6.9	0to2	Yes	Bitch	No	FE	Not neutered			Has not had, or sired, puppies	33	30	17	1.76471	1.7-1.9	1.94118	1.8to2.0	3	Kennel Club Assured Breeder	0	1	0	0	0	0	0	0	0	0	0	0	Yes	No	0
9	I agree	UK: England, Scotland, Wales, N. Ireland	UK	Mini Smooth	2.2	MSH	2014-07-31	8 weeks	0	191	6.37	0to2	Yes	Bitch	No	FE	Not neutered			Has not had, or sired, puppies	33	31	17	1.82353	1.7-1.9	1.94118	1.8to2.0	3	Hobby breeder (they have bred before or since)	0	0	0	0	0	1	0	0	0	0	0	0	Yes	No	0
4	I agree	UK: England, Scotland, Wales, N. Ireland	UK	Mini Wire	2	MWH	2014-10-01	11-12 weeks	0	125	4.17	0to2	Yes	Dog	No	ME	Not neutered			Has not had, or sired, puppies	35	30	18	1.66667	1.5-1.7	1.94444	1.8to2.0	3	Show breeder	0	0	0	1	0	0	0	0	0	0	0	0	Yes	No	0
128	I agree	UK: England, Scotland, Wales, N. Ireland	UK	Mini Smooth	4	MSH	2014-09-05	9-10 weeks	0	149	4.97	0to2	Yes	Dog	No	ME	Not neutered			Has not had, or sired, puppies	35	30	18	1.66667	1.5-1.7	1.94444	1.8to2.0	2	Kennel Club Assured Breeder	0	1	0	0	0	0	0	0	0	0	0	0	Yes	No	0
92	I agree	UK: England, Scotland, Wales, N. Ireland	UK	Mini Long	3.8	MLH	2013-09-28	8 weeks	1	493	16.43	0to2	No	Bitch	No	FE	Not neutered			Has not had, or sired, puppies	35	30	18	1.66667	1.5-1.7	1.94444	1.8to2.0	3	Hobby breeder (they have bred before or since)	0	0	0	0	0	1	0	0	0	0	0	0	Yes	No	0
281	I agree	UK: England, Scotland, Wales, N. Ireland	UK	Mini Smooth	4.5	MSH	2013-12-14	11-12 weeks	1	443	14.77	0to2	No	Bitch	No	FE	Not neutered			Has not had, or sired, puppies	37	30	19	1.57895	1.5-1.7	1.94737	1.8to2.0	3	Kennel Club Assured Breeder	0	1	0	0	0	0	0	0	0	0	0	0	Yes	No	0
362	I agree	UK: England, Scotland, Wales, N. Ireland	UK	Mini Wire	4.6	MWH	2013-06-14	Over 12 weeks	1	598	19.93	0to2	No	Bitch	No	FE	Not neutered			Has not had, or sired, puppies	37	31	19	1.63158	1.5-1.7	1.94737	1.8to2.0	3	Breed Club member	0	0	1	0	0	0	0	0	0	0	0	0	Yes	No	0
94	I agree	UK: England, Scotland, Wales, N. Ireland	UK	Mini Smooth	3.8	MSH	2013-08-25	8 weeks	1	532	17.73	0to2	No	Bitch	Yes	FN	6-12 months			Has not had, or sired, puppies	37	34	19	1.78947	1.7-1.9	1.94737	1.8to2.0	3	Kennel Club Assured Breeder	0	1	0	0	0	0	0	0	0	0	0	0	Yes	No	0
707	I agree	UK: England, Scotland, Wales, N. Ireland	UK	Mini Smooth	5.3	MSH	2011-06-14	9-10 weeks	3	1329	44.3	2to4	No	Dog	Yes	MN	6-12 months			Has not had, or sired, puppies	37	34	19	1.78947	1.7-1.9	1.94737	1.8to2.0	3	Kennel Club Assured Breeder	0	1	0	0	0	0	0	0	0	0	0	0	Yes	No	0
363	I agree	UK: England, Scotland, Wales, N. Ireland	UK	Mini Wire	4.6	MWH	2013-11-23	I bred this dog & have owned it from birth	1	443	14.77	0to2	No	Bitch	No	FE	Not neutered			Has not had, or sired, puppies	38	33	19.5	1.69231	1.5-1.7	1.94872	1.8to2.0	3	I bred this Dachshund myself	1	0	0	0	0	0	0	0	0	0	0	0	Yes	No	0
567	I agree	UK: England, Scotland, Wales, N. Ireland	UK	Mini Wire	5	MWH	2013-06-26	11-12 weeks	1	596	19.87	0to2	No	Bitch	Yes	FN	Missing			Has not had, or sired, puppies	38	35.5	19.5	1.82051	1.7-1.9	1.94872	1.8to2.0	3	Show breeder	0	0	0	1	0	0	0	0	0	0	0	0	Yes	No	0
72	I agree	UK: England, Scotland, Wales, N. Ireland	UK	Mini Smooth	3.6	MSH	2014-07-18	8 weeks	0	199	6.63	0to2	Yes	Bitch	Yes	FN	6-12 months			Has not had, or sired, puppies	39	33	20	1.65	1.5-1.7	1.95	1.8to2.0	3	Kennel Club Assured Breeder	0	1	0	0	0	0	0	0	0	0	0	0	Yes	No	0
415	I agree	UK: England, Scotland, Wales, N. Ireland	UK	Mini Smooth	4.8	MSH	2013-02-09	8 weeks	2	765	25.5	2to4	No	Dog	Yes	MN	6-12 months			Has not had, or sired, puppies	39	33	20	1.65	1.5-1.7	1.95	1.8to2.0	3	Kennel Club Assured Breeder	0	1	0	0	0	0	0	0	0	0	0	0	Yes	No	0
1843	I agree	UK: England, Scotland, Wales, N. Ireland	UK	Mini Smooth	12.5	MSH	2011-10-13	11-12 weeks	3	1208	40.27	2to4	No	Dog	Yes	MN	1 Year			Has not had, or sired, puppies	39	33	20	1.65	1.5-1.7	1.95	1.8to2.0	3	Kennel Club Assured Breeder, Show breeder	0	1	0	1	0	0	0	0	0	0	0	0	Yes	No	0
420	I agree	UK: England, Scotland, Wales, N. Ireland	UK	Mini Smooth	4.8	MSH	2014-07-22	8 weeks	0	250	8.33	0to2	Yes	Dog	Yes	MN	Under 6 months			Has not had, or sired, puppies	39	34	20	1.7	1.5-1.7	1.95	1.8to2.0	3	Kennel Club Assured Breeder	0	1	0	0	0	0	0	0	0	0	0	0	Yes	No	0
456	I agree	UK: England, Scotland, Wales, N. Ireland	UK	Mini Wire	4.9	MWH	2013-07-19	9-10 weeks	1	563	18.77	0to2	No	Bitch	No	FE	Not neutered			Has not had, or sired, puppies	39	34	20	1.7	1.5-1.7	1.95	1.8to2.0	3	Hobby breeder (this was their 1st litter)	0	0	0	0	1	0	0	0	0	0	0	0	Yes	No	0
228	I agree	UK: England, Scotland, Wales, N. Ireland	UK	Mini Long	4.37	MLH	2010-12-30	I bred this dog & have owned it from birth	4	1538	51.27	4to6	No	Bitch	No	FE	Not neutered			Has not had, or sired, puppies	39	34	20	1.7	1.5-1.7	1.95	1.8to2.0	3	I bred this Dachshund myself	1	0	0	0	0	0	0	0	0	0	0	0	Yes	No	0
172	I agree	Europe	Europe	Mini Long	4.1	MLH	2010-06-01	8 weeks	4	1707	56.9	4to6	No	Bitch	No	FE	Not neutered			Has not had, or sired, puppies	39	34	20	1.7	1.5-1.7	1.95	1.8to2.0	3	I imported this Dachshund to the UK, finnish kennel club assured breeder	0	1	0	0	0	0	0	0	0	0	1	0	No	No	0
538	I agree	UK: England, Scotland, Wales, N. Ireland	UK	Mini Smooth	5	MSH	2009-05-10	11-12 weeks	5	2094	69.8	4to6	No	Bitch	Yes	FN	1 Year			Has not had, or sired, puppies	39	34	20	1.7	1.5-1.7	1.95	1.8to2.0	1	Breed Club member	0	0	1	0	0	0	0	0	0	0	0	0	Yes	No	0
798	I agree	UK: England, Scotland, Wales, N. Ireland	UK	Smooth	5.5	SSH	2005-05-13	Over 12 weeks	9	3544	118.13	8to10	No	Bitch	Yes	FN	6-12 months			Has not had, or sired, puppies	39	35.5	20	1.775	1.7-1.9	1.95	1.8to2.0	3	Kennel Club Assured Breeder	0	1	0	0	0	0	0	0	0	0	0	0	Yes	No	0
799	I agree	UK: England, Scotland, Wales, N. Ireland	UK	Smooth	5.5	SSH	2005-05-13	Over 12 weeks	9	3544	118.13	8to10	No	Bitch	Yes	FN	6-12 months			Has not had, or sired, puppies	39	35.5	20	1.775	1.7-1.9	1.95	1.8to2.0	3	Kennel Club Assured Breeder	0	1	0	0	0	0	0	0	0	0	0	0	Yes	No	0
569	I agree	Australia	Australia	Mini Smooth	5	MSH	2014-08-23	11-12 weeks	0	159	5.3	0to2	Yes	Bitch	No	FE	Not neutered			Has not had, or sired, puppies	39	37	20	1.85	1.7-1.9	1.95	1.8to2.0	3	Hobby breeder (this was their 1st litter)	0	0	0	0	1	0	0	0	0	0	0	0	No	No	0
488	I agree	UK: England, Scotland, Wales, N. Ireland	UK	Mini Smooth	5	MSH	2011-06-07	Over 12 weeks	3	1336	44.53	2to4	No	Dog	Yes	MN	1 Year			Has not had, or sired, puppies	41	30.5	21	1.45238	Aunder1.5	1.95238	1.8to2.0	3	Kennel Club Assured Breeder	0	1	0	0	0	0	0	0	0	0	0	0	Yes	No	0
841	I agree	Australia	Australia	Mini Smooth	5.6	MSH	2009-03-17	9-10 weeks	6	2139	71.3	4to6	No	Dog	Yes	MN	6-12 months			Has not had, or sired, puppies	41	33	21	1.57143	1.5-1.7	1.95238	1.8to2.0	3	Kennel Club Assured Breeder, Breed Club member, Show breeder	0	1	1	1	0	0	0	0	0	0	0	0	Yes	No	0
410	I agree	Australia	Australia	Smooth	4.8	SSH	2012-05-04	8 weeks	2	993	33.1	2to4	No	Bitch	Yes	FN	Under 6 months			Has not had, or sired, puppies	41	34	21	1.61905	1.5-1.7	1.95238	1.8to2.0	1	Hobby breeder (they have bred before or since)	0	0	0	0	0	1	0	0	0	0	0	0	No	No	0
1203	I agree	UK: England, Scotland, Wales, N. Ireland	UK	Mini Wire	6.7	MWH	2010-12-03	8 weeks	4	1524	50.8	4to6	No	Dog	No	ME	Not neutered			Has not had, or sired, puppies	41	36	21	1.71429	1.7-1.9	1.95238	1.8to2.0	3	Hobby breeder (they have bred before or since)	0	0	0	0	0	1	0	0	0	0	0	0	Yes	No	0
553	I agree	UK: England, Scotland, Wales, N. Ireland	UK	Mini Long	5	MLH	2014-03-13	8 weeks	1	326	10.87	0to2	Yes	Dog	No	ME	Not neutered			Has not had, or sired, puppies	41	37	21	1.7619	1.7-1.9	1.95238	1.8to2.0	3	Kennel Club Assured Breeder	0	1	0	0	0	0	0	0	0	0	0	0	Yes	No	0
729	I agree	UK: England, Scotland, Wales, N. Ireland	UK	Mini Smooth	5.4	MSH	2014-06-01	8 weeks	0	293	9.77	0to2	Yes	Bitch	Yes	FN	6-12 months			Has not had, or sired, puppies	41	38	21	1.80952	1.7-1.9	1.95238	1.8to2.0	3	Kennel Club Assured Breeder	0	1	0	0	0	0	0	0	0	0	0	0	Yes	No	0
1720	I agree	UK: England, Scotland, Wales, N. Ireland	UK	Mini Smooth	11	MSH	2012-08-11	11-12 weeks	2	905	30.17	2to4	No	Bitch	Yes	FN	6-12 months			Has not had, or sired, puppies	41	38	21	1.80952	1.7-1.9	1.95238	1.8to2.0	3	Kennel Club Assured Breeder	0	1	0	0	0	0	0	0	0	0	0	0	Yes	No	0
303	I agree	Guernsey, Channel Islands	Channel Islands	Mini Smooth	4.5	MSH	2012-05-01	8 weeks	2	1009	33.63	2to4	No	Dog	No	ME	Not neutered			Has not had, or sired, puppies	41	38	21	1.80952	1.7-1.9	1.95238	1.8to2.0	1	Kennel Club Assured Breeder	0	1	0	0	0	0	0	0	0	0	0	0	Yes	No	0
775	I agree	UK: England, Scotland, Wales, N. Ireland	UK	Mini Wire	5.5	MWH	2005-07-04	11-12 weeks	9	3501	116.7	8to10	No	Dog	No	ME	Not neutered			Has not had, or sired, puppies	42	34.5	21.5	1.60465	1.5-1.7	1.95349	1.8to2.0	3	Breed Club member	0	0	1	0	0	0	0	0	0	0	0	0	Yes	No	0
489	I agree	UK: England, Scotland, Wales, N. Ireland	UK	Mini Long	5	MLH	2012-10-18	9-10 weeks	2	837	27.9	2to4	No	Dog	Yes	MN	1 Year			Has not had, or sired, puppies	43	32	22	1.45455	Aunder1.5	1.95455	1.8to2.0	3	Kennel Club Assured Breeder, Hobby breeder (they have bred before or since)	0	1	0	0	0	1	0	0	0	0	0	0	Yes	No	0
503	I agree	UK: England, Scotland, Wales, N. Ireland	UK	Mini Wire	5	MWH	2012-08-30	8 weeks	2	886	29.53	2to4	No	Bitch	No	FE	Not neutered			Has not had, or sired, puppies	43	34	22	1.54545	1.5-1.7	1.95455	1.8to2.0	3	Breed Club member	0	0	1	0	0	0	0	0	0	0	0	0	Yes	No	0
911	I agree	UK: England, Scotland, Wales, N. Ireland	UK	Mini Smooth	5.9	MSH	2013-02-28	11-12 weeks	2	705	23.5	0to2	No	Bitch	Yes	FN	6-12 months			Has not had, or sired, puppies	43	36	22	1.63636	1.5-1.7	1.95455	1.8to2.0	3	Kennel Club Assured Breeder	0	1	0	0	0	0	0	0	0	0	0	0	Yes	No	0
1033	I agree	UK: England, Scotland, Wales, N. Ireland	UK	Mini Wire	6.1	MWH	2011-03-15	8 weeks	4	1421	47.37	2to4	No	Dog	No	ME	Not neutered			Has not had, or sired, puppies	43	37	22	1.68182	1.5-1.7	1.95455	1.8to2.0	3	Kennel Club Assured Breeder	0	1	0	0	0	0	0	0	0	0	0	0	Yes	No	0
789	I agree	UK: England, Scotland, Wales, N. Ireland	UK	Mini Wire	5.5	MWH	2010-08-28	8 weeks	4	1626	54.2	4to6	No	Bitch	Yes	FN	6-12 months			Has not had, or sired, puppies	43	37	22	1.68182	1.5-1.7	1.95455	1.8to2.0	4	Show breeder	0	0	0	1	0	0	0	0	0	0	0	0	Yes	Don't know	2
1201	I agree	UK: England, Scotland, Wales, N. Ireland	UK	Mini Smooth	6.7	MSH	2008-12-25	I bred this dog & have owned it from birth	6	2233	74.43	6to8	No	Bitch	Yes	FN	6			Has not had, or sired, puppies	43	37	22	1.68182	1.5-1.7	1.95455	1.8to2.0	4	I bred this Dachshund myself	1	0	0	0	0	0	0	0	0	0	0	0	Yes	No	0
1202	I agree	UK: England, Scotland, Wales, N. Ireland	UK	Mini Smooth	6.7	MSH	2008-12-25	I bred this dog & have owned it from birth	6	2237	74.57	6to8	No	Bitch	Yes	FN	6			Has not had, or sired, puppies	43	37	22	1.68182	1.5-1.7	1.95455	1.8to2.0	4	I bred this Dachshund myself	1	0	0	0	0	0	0	0	0	0	0	0	Yes	No	0
1750	I agree	UK: England, Scotland, Wales, N. Ireland	UK	Mini Smooth	11.4	MSH	2010-08-12	11-12 weeks	4	1636	54.53	4to6	No	Dog	Yes	MN	Under 6 months			Has not had, or sired, puppies	43	38	22	1.72727	1.7-1.9	1.95455	1.8to2.0	3	Hobby breeder (they have bred before or since)	0	0	0	0	0	1	0	0	0	0	0	0	Yes	No	0
299	I agree	UK: England, Scotland, Wales, N. Ireland	UK	Mini Long	4.5	MLH	2010-04-26	8 weeks	4	1771	59.03	4to6	No	Dog	No	ME	Not neutered			Has not had, or sired, puppies	43	39	22	1.77273	1.7-1.9	1.95455	1.8to2.0	3	Kennel Club Assured Breeder	0	1	0	0	0	0	0	0	0	0	0	0	Yes	No	0
985	I agree	UK: England, Scotland, Wales, N. Ireland	UK	Mini Wire	6	MWH	2012-05-08	Over 12 weeks	2	1000	33.33	2to4	No	Bitch	Yes	FN	3			Has not had, or sired, puppies	43	40	22	1.81818	1.7-1.9	1.95455	1.8to2.0	3	Kennel Club Assured Breeder	0	1	0	0	0	0	0	0	0	0	0	0	Yes	No	0
[truncated: 728 more rows]
[truncated: 89 more columns]
